# Supplementary material for: Intracellular attenuation of BMP signaling via CKIP-1/Smurf1 is essential during neural crest induction
Source: PLoS Biol. 2018 Jun 27;16(6):e2004425. doi: 10.1371/journal.pbio.2004425 (PMC6039030; doi:10.1371/journal.pbio.2004425)
Supplement: S1 Data — (XLSX) [file pbio.2004425.s006.xlsx]

## Sheet: Fig1
RAW Measurements									Normalized to max intensity value									Aligned datapoints to position
HH6 Embryo					HH6 Embryo				HH6 Embryo					HH6 Embryo
HH6_Emb4_opti.czi					Emb1_tubeA_optical.czi				HH6_Emb4_opti.czi					Emb1_tubeA_optical.czi
HCR					IHC				HCR					IHC
MIP, Rotate 90° Left					MIP, Rotate 90° Left				MIP, Rotate 90° Left					MIP, Rotate 90° Left
375x150 pixel ROI					750x300 pixel ROI				375x150 pixel ROI					750x300 pixel ROI
2x2 binning					1x1 binning				2x2 binning					1x1 binning
Position	BMP4	CKIP-1	Smurf1		Position	pSmad1/5/8	Pax7		Position	BMP4	CKIP-1	Smurf1		Position	pSmad1/5/8	Pax7		Position	BMP4	CKIP-1	Smurf1	pSmad1/5/8	Pax7
0	252.12	1234.27	124.027		0	156.117	162.69		0	0.660565	0.983678	0.845444		0	0.467514	0.500338		0	0.660565	0.983678	0.845444	0.467514	0.500338
1.816	250.94	1252.23	120.713		0.908	155.63	160.59		1.816	0.657474	0.997992	0.822858		0.908	0.466056	0.49388		0.908				0.466056	0.49388
3.632	248.793	1249.19	119.32		1.816	156.053	160.083		3.632	0.651849	0.995569	0.813361		1.816	0.467322	0.492321		1.816	0.657474	0.997992	0.822858	0.467322	0.492321
5.448	247.553	1237	120.647		2.724	156.59	161.507		5.448	0.6486	0.985856	0.822404		2.724	0.468931	0.4967		2.724				0.468931	0.4967
7.264	246.827	1219.57	122.2		3.632	157.193	161.943		7.264	0.646698	0.971962	0.832993		3.632	0.470736	0.498041		3.632	0.651849	0.995569	0.813361	0.470736	0.498041
9.08	246.06	1216.63	124.34		4.54	157.41	162.773		9.08	0.644688	0.969619	0.84758		4.54	0.471386	0.500594		4.54				0.471386	0.500594
10.896	245.44	1221.13	123.787		5.448	158.453	163.35		10.896	0.643064	0.973206	0.843808		5.448	0.47451	0.502368		5.448	0.6486	0.985856	0.822404	0.47451	0.502368
12.712	244.553	1229.77	124.293		6.356	157.417	163.033		12.712	0.64074	0.980096	0.847262		6.356	0.471407	0.501393		6.356				0.471407	0.501393
14.528	242.793	1241.19	125.553		7.264	157.317	162.77		14.528	0.636128	0.989193	0.855851		7.264	0.471108	0.500584		7.264	0.646698	0.971962	0.832993	0.471108	0.500584
16.344	242.507	1245.63	127.367		8.172	158.877	163.733		16.344	0.635379	0.992736	0.868212		8.172	0.475779	0.503546		8.172				0.475779	0.503546
18.16	243.44	1254.75	127.107		9.08	159.57	165		18.16	0.637823	1	0.86644		9.08	0.477855	0.507442		9.08	0.644688	0.969619	0.84758	0.477855	0.507442
19.976	243.467	1253.91	124.893		9.988	161.047	165.223		19.976	0.637894	0.999335	0.851352		9.988	0.482278	0.508128		9.988				0.482278	0.508128
21.792	243.047	1246.39	124.267		10.896	162.48	166.943		21.792	0.636794	0.993342	0.84708		10.896	0.486569	0.513418		10.896	0.643064	0.973206	0.843808	0.486569	0.513418
23.608	242.627	1212.25	123.527		11.804	163.197	170.157		23.608	0.635693	0.966129	0.842036		11.804	0.488716	0.523302		11.804				0.488716	0.523302
25.424	241.893	1179.43	124.973		12.712	162.637	170.62		25.424	0.63377	0.939977	0.851897		12.712	0.487039	0.524726		12.712	0.64074	0.980096	0.847262	0.487039	0.524726
27.24	240.693	1158.7	127.047		13.62	161.293	170.523		27.24	0.630626	0.923453	0.866031		13.62	0.483014	0.524428		13.62				0.483014	0.524428
29.056	240.267	1142.62	127.233		14.528	158.98	169.17		29.056	0.62951	0.910638	0.867303		14.528	0.476088	0.520267		14.528	0.636128	0.989193	0.855851	0.476088	0.520267
30.872	240.3	1143.29	126.84		15.436	157.563	166.037		30.872	0.629597	0.911174	0.864622		15.436	0.471844	0.510632		15.436				0.471844	0.510632
32.688	240.707	1157.19	126.847		16.344	156.54	164.25		32.688	0.630663	0.922247	0.864667		16.344	0.468781	0.505136		16.344	0.635379	0.992736	0.868212	0.468781	0.505136
34.504	240.073	1136.83	128.44		17.252	157.443	164.99		34.504	0.629002	0.906026	0.875528		17.252	0.471485	0.507412		17.252				0.471485	0.507412
36.32	237.867	1082.24	128.487		18.16	157.41	165.57		36.32	0.623222	0.862517	0.875847		18.16	0.471386	0.509195		18.16	0.637823	1	0.86644	0.471386	0.509195
38.136	235.313	1024.93	128.9		19.068	157.337	165.383		38.136	0.61653	0.81684	0.878664		19.068	0.471168	0.50862		19.068				0.471168	0.50862
39.952	233.16	999.28	127.86		19.976	157.197	165.58		39.952	0.610889	0.7964	0.871575		19.976	0.470748	0.509226		19.976	0.637894	0.999335	0.851352	0.470748	0.509226
41.768	230.64	991.58	128.38		20.884	156.137	164.24		41.768	0.604287	0.790263	0.875119		20.884	0.467574	0.505105		20.884				0.467574	0.505105
43.584	230.227	1003.18	128.5		21.792	155.353	162.18		43.584	0.603205	0.799508	0.875937		21.792	0.465226	0.49877		21.792	0.636794	0.993342	0.84708	0.465226	0.49877
45.4	231.647	1015.36	127.673		22.7	155.193	159.97		45.4	0.606925	0.809215	0.870302		22.7	0.464747	0.491973		22.7				0.464747	0.491973
47.216	231.747	998.013	127.66		23.608	153.22	158.927		47.216	0.607187	0.79539	0.870211		23.608	0.458839	0.488766		23.608	0.635693	0.966129	0.842036	0.458839	0.488766
49.032	231.787	963.513	126.573		24.516	152.233	157.78		49.032	0.607292	0.767894	0.862804		24.516	0.455883	0.485238		24.516				0.455883	0.485238
50.848	233.753	942.847	126.193		25.424	152.93	158.35		50.848	0.612443	0.751424	0.860213		25.424	0.45797	0.486991		25.424	0.63377	0.939977	0.851897	0.45797	0.486991
52.664	234.747	932.133	128.247		26.332	153.167	159.617		52.664	0.615047	0.742885	0.874211		26.332	0.45868	0.490888		26.332				0.45868	0.490888
54.48	235.013	923.013	130.153		27.24	152.04	160.227		54.48	0.615744	0.735617	0.887207		27.24	0.455305	0.492764		27.24	0.630626	0.923453	0.866031	0.455305	0.492764
56.296	234	925.453	130.62		28.148	151.503	160.463		56.296	0.61309	0.737561	0.890389		28.148	0.453697	0.493489		28.148				0.453697	0.493489
58.112	234.827	921.3	130.233		29.056	150.837	159.797		58.112	0.615257	0.734252	0.887753		29.056	0.451702	0.491441		29.056	0.62951	0.910638	0.867303	0.451702	0.491441
59.928	235.147	911.807	131.747		29.964	150.397	158.773		59.928	0.616095	0.726686	0.898069		29.964	0.450385	0.488292		29.964				0.450385	0.488292
61.744	236.493	913.613	134.087		30.872	152.333	157.753		61.744	0.619622	0.728125	0.91402		30.872	0.456182	0.485155		30.872	0.629597	0.911174	0.864622	0.456182	0.485155
63.56	237.173	920.287	136.107		31.78	154.317	158.153		63.56	0.621404	0.733444	0.927789		31.78	0.462124	0.486385		31.78				0.462124	0.486385
65.376	236.353	920.6	135.733		32.688	154.05	160.167		65.376	0.619255	0.733694	0.925244		32.688	0.461324	0.492579		32.688	0.630663	0.922247	0.864667	0.461324	0.492579
67.192	235.367	908.393	134.553		33.596	154.237	161.767		67.192	0.616672	0.723965	0.9172		33.596	0.461884	0.4975		33.596				0.461884	0.4975
69.008	235.12	889.313	136.08		34.504	155.657	165.01		69.008	0.616025	0.708759	0.927607		34.504	0.466137	0.507473		34.504	0.629002	0.906026	0.875528	0.466137	0.507473
70.824	234.74	872.18	139.953		35.412	157.327	167.317		70.824	0.615029	0.695104	0.95401		35.412	0.471138	0.514568		35.412				0.471138	0.514568
72.64	235.493	867.293	143.107		36.32	158.74	167.227		72.64	0.617002	0.691209	0.975506		36.32	0.475369	0.514291		36.32	0.623222	0.862517	0.875847	0.475369	0.514291
74.456	237.727	864.773	143.52		37.228	160.387	167.583		74.456	0.622855	0.689201	0.978323		37.228	0.480301	0.515386		37.228				0.480301	0.515386
76.272	241.1	862.7	139.993		38.136	160.43	167.677		76.272	0.631693	0.687549	0.954283		38.136	0.48043	0.515675		38.136	0.61653	0.81684	0.878664	0.48043	0.515675
78.088	240.953	857.18	136.46		39.044	159.63	167.407		78.088	0.631307	0.68315	0.930198		39.044	0.478034	0.514845		39.044				0.478034	0.514845
79.904	241.28	850.64	135.293		39.952	159.133	166.617		79.904	0.632164	0.677937	0.922245		39.952	0.476546	0.512415		39.952	0.610889	0.7964	0.871575	0.476546	0.512415
81.72	241.44	849.347	136.653		40.86	158.21	166.43		81.72	0.632583	0.676907	0.931515		40.86	0.473782	0.51184		40.86				0.473782	0.51184
83.536	241.227	850.107	137.653		41.768	158.45	165.733		83.536	0.632025	0.677513	0.938332		41.768	0.474501	0.509697		41.768	0.604287	0.790263	0.875119	0.474501	0.509697
85.352	241.853	852.387	137.96		42.676	159.41	164.337		85.352	0.633665	0.67933	0.940423		42.676	0.477375	0.505403		42.676				0.477375	0.505403
87.168	241.693	848.58	137.587		43.584	159.727	163.217		87.168	0.633246	0.676296	0.937878		43.584	0.478325	0.501959		43.584	0.603205	0.799508	0.875937	0.478325	0.501959
88.984	243.807	846.333	137.507		44.492	158.477	162.293		88.984	0.638785	0.674505	0.937333		44.492	0.474581	0.499117		44.492				0.474581	0.499117
90.8	244.987	841	135.873		45.4	158.11	160.727		90.8	0.641877	0.670255	0.926198		45.4	0.473482	0.494301		45.4	0.606925	0.809215	0.870302	0.473482	0.494301
92.616	245.373	821.467	134.92		46.308	158.757	159.76		92.616	0.642888	0.654687	0.9197		46.308	0.47542	0.491327		46.308				0.47542	0.491327
94.432	245.76	802.887	134.42		47.216	159.543	160.633		94.432	0.643902	0.63988	0.916292		47.216	0.477774	0.494012		47.216	0.607187	0.79539	0.870211	0.477774	0.494012
96.248	244.62	791.453	133.267		48.124	159.117	161.83		96.248	0.640915	0.630767	0.90843		48.124	0.476498	0.497693		48.124				0.476498	0.497693
98.064	242.527	786.407	134.533		49.032	158.073	162.99		98.064	0.635431	0.626745	0.917064		49.032	0.473372	0.501261		49.032	0.607292	0.767894	0.862804	0.473372	0.501261
99.88	243.4	799.687	136.84		49.94	156.37	164.44		99.88	0.637719	0.637329	0.932788		49.94	0.468272	0.50572		49.94				0.468272	0.50572
101.696	242.993	824.92	137.58		50.848	154.483	163.633		101.696	0.636652	0.657439	0.937832		50.848	0.462621	0.503238		50.848	0.612443	0.751424	0.860213	0.462621	0.503238
103.512	243.833	832.76	138.22		51.756	153.123	161.903		103.512	0.638853	0.663688	0.942195		51.756	0.458548	0.497918		51.756				0.458548	0.497918
105.328	246.42	830.06	138.153		52.664	154.147	160.113		105.328	0.645631	0.661536	0.94174		52.664	0.461615	0.492413		52.664	0.615047	0.742885	0.874211	0.461615	0.492413
107.144	246.607	810.66	135.687		53.572	155.103	158.927		107.144	0.646121	0.646074	0.924926		53.572	0.464478	0.488766		53.572				0.464478	0.488766
108.96	246.08	798.547	133.853		54.48	155.51	158.913		108.96	0.64474	0.636421	0.912429		54.48	0.465696	0.488722		54.48	0.615744	0.735617	0.887207	0.465696	0.488722
110.776	248.267	804.913	133.113		55.388	156.163	160.823		110.776	0.65047	0.641494	0.907384		55.388	0.467652	0.494597		55.388				0.467652	0.494597
112.592	251.927	810.127	134.26		56.296	156.097	163.717		112.592	0.66006	0.64565	0.915201		56.296	0.467454	0.503497		56.296	0.61309	0.737561	0.890389	0.467454	0.503497
114.408	252.827	795.82	133.333		57.204	155.237	165.737		114.408	0.662418	0.634247	0.908884		57.204	0.464879	0.509709		57.204				0.464879	0.509709
116.224	250.733	776.553	132.593		58.112	156.17	166.53		116.224	0.656931	0.618892	0.90384		58.112	0.467673	0.512148		58.112	0.615257	0.734252	0.887753	0.467673	0.512148
118.04	248.633	750.447	132.087		59.02	158.667	167.613		118.04	0.651429	0.598086	0.900387		59.02	0.47515	0.515479		59.02				0.47515	0.515479
119.856	247.62	746.96	133.373		59.928	160.077	167.473		119.856	0.648775	0.595307	0.909157		59.928	0.479373	0.515048		59.928	0.616095	0.726686	0.898069	0.479373	0.515048
121.672	248.893	757.06	134.567		60.836	160.973	166.383		121.672	0.652111	0.603357	0.917292		60.836	0.482056	0.511696		60.836				0.482056	0.511696
123.488	251.413	751.707	136.487		61.744	160.957	165.97		123.488	0.658713	0.59909	0.93038		61.744	0.482008	0.510426		61.744	0.619622	0.728125	0.91402	0.482008	0.510426
125.304	253.087	747.82	138.22		62.652	159.687	165.84		125.304	0.663099	0.595993	0.942195		62.652	0.478205	0.510026		62.652				0.478205	0.510026
127.12	252.687	740.58	138.34		63.56	157.687	165.243		127.12	0.662051	0.590223	0.943013		63.56	0.472216	0.50819		63.56	0.621404	0.733444	0.927789	0.472216	0.50819
128.936	250.533	728.18	137.3		64.468	156.78	165.67		128.936	0.656407	0.58034	0.935924		64.468	0.4695	0.509503		64.468				0.4695	0.509503
130.752	251.633	718.42	138.427		65.376	155.49	165.113		130.752	0.659289	0.572562	0.943604		65.376	0.465637	0.50779		65.376	0.619255	0.733694	0.925244	0.465637	0.50779
132.568	254.827	718.667	141.527		66.284	155.173	163.533		132.568	0.667658	0.572758	0.964736		66.284	0.464687	0.502931		66.284				0.464687	0.502931
134.384	253.813	732.04	141.687		67.192	156.073	162.467		134.384	0.665001	0.583416	0.965826		67.192	0.467382	0.499652		67.192	0.616672	0.723965	0.9172	0.467382	0.499652
136.2	254.113	737.68	140.813		68.1	157.79	161.793		136.2	0.665787	0.587911	0.959873		68.1	0.472524	0.49758		68.1				0.472524	0.49758
138.016	254.027	740.84	139.473		69.008	158.277	161.95		138.016	0.665562	0.59043	0.950738		69.008	0.473983	0.498062		69.008	0.616025	0.708759	0.927607	0.473983	0.498062
139.832	251.013	733.76	135.913		69.916	158.687	162.8		139.832	0.657665	0.584787	0.926471		69.916	0.47521	0.500677		69.916				0.47521	0.500677
141.648	251.487	724.22	133.647		70.824	158.727	163.523		141.648	0.658907	0.577184	0.91102		70.824	0.47533	0.5029		70.824	0.615029	0.695104	0.95401	0.47533	0.5029
143.464	252.993	721.207	133.707		71.732	156.89	163.897		143.464	0.662853	0.574783	0.911429		71.732	0.469829	0.50405		71.732				0.469829	0.50405
145.28	253.713	720.867	133.993		72.64	154.383	163.34		145.28	0.664739	0.574512	0.913383		72.64	0.462321	0.502337		72.64	0.617002	0.691209	0.975506	0.462321	0.502337
147.096	256.38	720.527	134.98		73.548	153.427	162.663		147.096	0.671727	0.574241	0.920109		73.548	0.459459	0.500255		73.548				0.459459	0.500255
148.912	257.253	714.213	135.64		74.456	153.607	163.037		148.912	0.674014	0.569209	0.924608		74.456	0.459998	0.501405		74.456	0.622855	0.689201	0.978323	0.459998	0.501405
150.728	256.413	707.487	137.887		75.364	155.987	162.473		150.728	0.671813	0.563848	0.939923		75.364	0.467125	0.499671		75.364				0.467125	0.499671
152.544	255.54	697.62	140.06		76.272	159.23	162.707		152.544	0.669526	0.555985	0.954738		76.272	0.476836	0.500391		76.272	0.631693	0.687549	0.954283	0.476836	0.500391
154.36	256.547	686.213	141.447		77.18	160.393	164.26		154.36	0.672164	0.546894	0.96419		77.18	0.480319	0.505167		77.18				0.480319	0.505167
156.176	257.633	676.793	143.067		78.088	160.133	164.557		156.176	0.67501	0.539386	0.975233		78.088	0.479541	0.50608		78.088	0.631307	0.68315	0.930198	0.479541	0.50608
157.992	258.16	683.133	145.127		78.996	158.693	165.197		157.992	0.676391	0.544439	0.989275		78.996	0.475228	0.508048		78.996				0.475228	0.508048
159.808	259.927	693.34	146.7		79.904	156.56	165.887		159.808	0.68102	0.552574	1		79.904	0.468841	0.51017		79.904	0.632164	0.677937	0.922245	0.468841	0.51017
161.624	259.9	696.16	145.627		80.812	153.757	164.76		161.624	0.680949	0.554821	0.992684		80.812	0.460447	0.506704		80.812				0.460447	0.506704
163.44	257.633	689.593	145.993		81.72	152.547	163.037		163.44	0.67501	0.549587	0.995183		81.72	0.456823	0.501405		81.72	0.632583	0.676907	0.931515	0.456823	0.501405
165.256	258.073	682.667	145.847		82.628	153.09	161.117		165.256	0.676163	0.544067	0.994183		82.628	0.458449	0.495501		82.628				0.458449	0.495501
167.072	257.893	673.74	146.633		83.536	154.047	160.27		167.072	0.675691	0.536953	0.999545		83.536	0.461315	0.492896		83.536	0.632025	0.677513	0.938332	0.461315	0.492896
168.888	258	675.473	145.407		84.444	155.493	160.753		168.888	0.675971	0.538334	0.991184		84.444	0.465645	0.494381		84.444				0.465645	0.494381
170.704	258.233	681.1	143.04		85.352	157.427	162.527		170.704	0.676582	0.542819	0.975051		85.352	0.471437	0.499837		85.352	0.633665	0.67933	0.940423	0.471437	0.499837
172.52	258.847	677.987	141.02		86.26	158.277	164.93		172.52	0.67819	0.540338	0.961282		86.26	0.473983	0.507227		86.26				0.473983	0.507227
174.336	259.32	674.92	139.887		87.168	158.043	165.92		174.336	0.67943	0.537893	0.953556		87.168	0.473282	0.510272		87.168	0.633246	0.676296	0.937878	0.473282	0.510272
176.152	260.407	679.593	138.94		88.076	158.29	165.64		176.152	0.682278	0.541618	0.947103		88.076	0.474022	0.509411		88.076				0.474022	0.509411
177.968	262.693	694.473	139.507		88.984	158.673	165.343		177.968	0.688267	0.553477	0.950966		88.984	0.475168	0.508497		88.984	0.638785	0.674505	0.937333	0.475168	0.508497
179.784	263.64	700.52	140.847		89.892	157.2	163.82		179.784	0.690748	0.558296	0.9601		89.892	0.470757	0.503814		89.892				0.470757	0.503814
181.6	265.427	699.727	142.447		90.8	156.303	162.26		181.6	0.69543	0.557664	0.971007		90.8	0.468071	0.499016		90.8	0.641877	0.670255	0.926198	0.468071	0.499016
183.416	267.72	699.707	144.3		91.708	155.78	161.23		183.416	0.701438	0.557648	0.98364		91.708	0.466505	0.495848		91.708				0.466505	0.495848
185.232	267.067	686.16	144.927		92.616	154.563	160.983		185.232	0.699727	0.546851	0.987912		92.616	0.46286	0.495089		92.616	0.642888	0.654687	0.9197	0.46286	0.495089
187.048	265.653	668.327	144.973		93.524	153.623	161.127		187.048	0.696023	0.532639	0.98823		93.524	0.460046	0.495531		93.524				0.460046	0.495531
188.864	265.787	662.073	146.567		94.432	153.89	161.637		188.864	0.696374	0.527655	0.999091		94.432	0.460845	0.4971		94.432	0.643902	0.63988	0.916292	0.460845	0.4971
190.68	266.073	656.893	145.68		95.34	152.887	161.997		190.68	0.697123	0.523526	0.993047		95.34	0.457841	0.498207		95.34				0.457841	0.498207
192.496	264.347	654.907	143.627		96.248	153.053	161.063		192.496	0.692601	0.521943	0.97905		96.248	0.458339	0.495335		96.248	0.640915	0.630767	0.90843	0.458339	0.495335
194.312	262.907	665.253	142.84		97.156	155.7	160.913		194.312	0.688828	0.530189	0.973688		97.156	0.466265	0.494873		97.156				0.466265	0.494873
196.128	261.327	665.607	140.267		98.064	157.86	161.6		196.128	0.684688	0.530471	0.956147		98.064	0.472734	0.496986		98.064	0.635431	0.626745	0.917064	0.472734	0.496986
197.944	258.68	675.693	137.227		98.972	158.627	161.43		197.944	0.677753	0.538509	0.935424		98.972	0.475031	0.496463		98.972				0.475031	0.496463
199.76	260.207	667.007	134.067		99.88	158.997	161.89		199.76	0.681754	0.531587	0.913883		99.88	0.476139	0.497878		99.88	0.637719	0.637329	0.932788	0.476139	0.497878
201.576	264.013	647.153	134.293		100.788	158.353	162.94		201.576	0.691726	0.515764	0.915428		100.788	0.47421	0.501107		100.788				0.47421	0.501107
203.392	269.413	632.48	137.173		101.696	156.607	164.343		203.392	0.705874	0.50407	0.93506		101.696	0.468982	0.505422		101.696	0.636652	0.657439	0.937832	0.468982	0.505422
205.208	272.407	602.507	139.487		102.604	155.877	164.583		205.208	0.713718	0.480182	0.95083		102.604	0.466795	0.50616		102.604				0.466795	0.50616
207.024	271.153	580.94	138.413		103.512	156.11	164.283		207.024	0.710433	0.462994	0.943513		103.512	0.467493	0.505237		103.512	0.638853	0.663688	0.942195	0.467493	0.505237
208.84	268.927	573.907	136.427		104.42	156.383	163.853		208.84	0.704601	0.457389	0.929971		104.42	0.468311	0.503915		104.42				0.468311	0.503915
210.656	268.827	591.727	137.167		105.328	155.27	162.34		210.656	0.704339	0.471591	0.935015		105.328	0.464978	0.499262		105.328	0.645631	0.661536	0.94174	0.464978	0.499262
212.472	268.587	599.373	139.96		106.236	154.343	161.887		212.472	0.70371	0.477684	0.954056		106.236	0.462202	0.497869		106.236				0.462202	0.497869
214.288	268.873	610.833	141.773		107.144	154.747	161.623		214.288	0.704459	0.486818	0.966416		107.144	0.463411	0.497057		107.144	0.646121	0.646074	0.924926	0.463411	0.497057
216.104	267.447	613.927	143.547		108.052	154.71	161.03		216.104	0.700723	0.489283	0.978505		108.052	0.463301	0.495233		108.052				0.463301	0.495233
217.92	265.853	605.84	142.167		108.96	154.017	160.74		217.92	0.696547	0.482838	0.969098		108.96	0.461225	0.494341		108.96	0.64474	0.636421	0.912429	0.461225	0.494341
219.736	264.96	595.107	137.187		109.868	152.887	160.177		219.736	0.694207	0.474284	0.935151		109.868	0.457841	0.49261		109.868				0.457841	0.49261
221.552	265.593	582.353	137.293		110.776	148.78	158.647		221.552	0.695865	0.46412	0.935878		110.776	0.445542	0.487904		110.776	0.65047	0.641494	0.907384	0.445542	0.487904
223.368	267.32	576.607	135.833		111.684	145.607	156.8		223.368	0.70039	0.45954	0.925926		111.684	0.43604	0.482224		111.684				0.43604	0.482224
225.184	268.44	570.787	134.627		112.592	144.66	154.623		225.184	0.703325	0.454902	0.917701		112.592	0.433205	0.475529		112.592	0.66006	0.64565	0.915201	0.433205	0.475529
227	271.027	557.92	131.733		113.5	144.733	153.093		227	0.710103	0.444647	0.897978		113.5	0.433423	0.470824		113.5				0.433423	0.470824
228.816	273.46	552.873	130.54		114.408	144.283	152.84		228.816	0.716477	0.440625	0.889843		114.408	0.432076	0.470046		114.408	0.662418	0.634247	0.908884	0.432076	0.470046
230.632	273.607	560.767	130.98		115.316	145.36	153.11		230.632	0.716862	0.446916	0.892843		115.316	0.435301	0.470876		115.316				0.435301	0.470876
232.448	271.427	554.493	130.86		116.224	145.9	153.73		232.448	0.711151	0.441916	0.892025		116.224	0.436918	0.472783		116.224	0.656931	0.618892	0.90384	0.436918	0.472783
234.264	270.453	553.72	132.533		117.132	145.5	153.78		234.264	0.708599	0.4413	0.903431		117.132	0.43572	0.472936		117.132				0.43572	0.472936
236.08	271.687	552.627	135.633		118.04	146.627	153.873		236.08	0.711832	0.440429	0.924562		118.04	0.439095	0.473222		118.04	0.651429	0.598086	0.900387	0.439095	0.473222
237.896	274.96	535.547	138.94		118.948	147.33	154.157		237.896	0.720407	0.426817	0.947103		118.948	0.4412	0.474096		118.948				0.4412	0.474096
239.712	277.533	521.353	139.873		119.856	148.717	153.693		239.712	0.727149	0.415504	0.953465		119.856	0.445354	0.472669		119.856	0.648775	0.595307	0.909157	0.445354	0.472669
241.528	278.533	522.187	139.62		120.764	151.487	154.87		241.528	0.729769	0.416169	0.951738		120.764	0.453649	0.476289		120.764				0.453649	0.476289
243.344	278.293	537.007	138.06		121.672	153.47	157.077		243.344	0.72914	0.42798	0.941104		121.672	0.459587	0.483076		121.672	0.652111	0.603357	0.917292	0.459587	0.483076
245.16	277.767	553.12	138.247		122.58	152.69	158.477		245.16	0.727762	0.440822	0.942377		122.58	0.457252	0.487382		122.58				0.457252	0.487382
246.976	280.793	553.907	139.973		123.488	151.65	159.75		246.976	0.73569	0.441449	0.954147		123.488	0.454137	0.491297		123.488	0.658713	0.59909	0.93038	0.454137	0.491297
248.792	282.633	546.48	139.913		124.396	150.367	160.627		248.792	0.740511	0.43553	0.953738		124.396	0.450295	0.493994		124.396				0.450295	0.493994
250.608	280.72	534.873	138.147		125.304	149.77	160.013		250.608	0.735499	0.42628	0.941695		125.304	0.448507	0.492105		125.304	0.663099	0.595993	0.942195	0.448507	0.492105
252.424	279.52	527.627	135.667		126.212	149.687	158.157		252.424	0.732355	0.420505	0.92479		126.212	0.448259	0.486397		126.212				0.448259	0.486397
254.24	279.387	522.287	133.867		127.12	150.697	157.107		254.24	0.732006	0.416249	0.91252		127.12	0.451283	0.483168		127.12	0.662051	0.590223	0.943013	0.451283	0.483168
256.056	280.387	518.267	134.327		128.028	152.163	157.15		256.056	0.734626	0.413045	0.915656		128.028	0.455673	0.483301		128.028				0.455673	0.483301
257.872	280.067	514.24	135.347		128.936	154.243	157.667		257.872	0.733788	0.409836	0.922609		128.936	0.461902	0.484891		128.936	0.656407	0.58034	0.935924	0.461902	0.484891
259.688	280.987	511.72	135.413		129.844	155.82	159.02		259.688	0.736198	0.407827	0.923063		129.844	0.466625	0.489052		129.844				0.466625	0.489052
261.504	284.693	525.22	136.367		130.752	156.183	159.957		261.504	0.745908	0.418586	0.929562		130.752	0.467712	0.491933		130.752	0.659289	0.572562	0.943604	0.467712	0.491933
263.32	285.793	539.867	135.987		131.66	155.35	160.25		263.32	0.74879	0.43026	0.926971		131.66	0.465217	0.492834		131.66				0.465217	0.492834
265.136	285.033	534.973	135.853		132.568	154.813	160.72		265.136	0.746799	0.426359	0.926062		132.568	0.463609	0.49428		132.568	0.667658	0.572758	0.964736	0.463609	0.49428
266.952	288.22	519.287	136.553		133.476	154.667	161.327		266.952	0.755149	0.413858	0.930834		133.476	0.463172	0.496147		133.476				0.463172	0.496147
268.768	292.133	509.52	136.147		134.384	154.93	161.537		268.768	0.765401	0.406074	0.928062		134.384	0.46396	0.496792		134.384	0.665001	0.583416	0.965826	0.46396	0.496792
270.584	296.36	505.8	138.447		135.292	154.55	160.793		270.584	0.776476	0.403109	0.94374		135.292	0.462822	0.494504		135.292				0.462822	0.494504
272.4	297.987	507.147	140.36		136.2	155.18	160.523		272.4	0.780739	0.404183	0.956783		136.2	0.464708	0.493674		136.2	0.665787	0.587911	0.959873	0.464708	0.493674
274.216	296.993	498.627	141.647		137.108	155.09	160.42		274.216	0.778135	0.397392	0.965554		137.108	0.464439	0.493357		137.108				0.464439	0.493357
276.032	294.447	471.607	140.96		138.016	154.117	159.613		276.032	0.771464	0.375858	0.960873		138.016	0.461525	0.490875		138.016	0.665562	0.59043	0.950738	0.461525	0.490875
277.848	292.193	453.367	136.007		138.924	153.42	159.113		277.848	0.765558	0.361321	0.927108		138.924	0.459438	0.489338		138.924				0.459438	0.489338
279.664	290.853	445.16	134.647		139.832	153.867	159.063		279.664	0.762048	0.354781	0.917837		139.832	0.460776	0.489184		139.832	0.657665	0.584787	0.926471	0.460776	0.489184
281.48	294.88	459.107	135.82		140.74	153.683	158.69		281.48	0.772599	0.365896	0.925835		140.74	0.460225	0.488037		140.74				0.460225	0.488037
283.296	301.207	476.353	137		141.648	154.59	158.597		283.296	0.789176	0.379641	0.933879		141.648	0.462941	0.487751		141.648	0.658907	0.577184	0.91102	0.462941	0.487751
285.112	304.02	476.22	137.033		142.556	156.127	158.647		285.112	0.796546	0.379535	0.934106		142.556	0.467544	0.487904		142.556				0.467544	0.487904
286.928	307.573	466.373	135.553		143.464	155.417	157.8		286.928	0.805855	0.371687	0.924017		143.464	0.465418	0.4853		143.464	0.662853	0.574783	0.911429	0.465418	0.4853
288.744	310.587	450.593	136.313		144.372	153.337	156.693		288.744	0.813752	0.359111	0.929198		144.372	0.459189	0.481895		144.372				0.459189	0.481895
290.56	313.433	446.907	137.6		145.28	151.62	156.967		290.56	0.821208	0.356173	0.937969		145.28	0.454047	0.482738		145.28	0.664739	0.574512	0.913383	0.454047	0.482738
292.376	314.907	447.28	140.413		146.188	151.023	157.863		292.376	0.82507	0.35647	0.957146		146.188	0.452259	0.485493		146.188				0.452259	0.485493
294.192	316.607	454.12	141.913		147.096	151.24	158.833		294.192	0.829524	0.361922	0.967371		147.096	0.452909	0.488476		147.096	0.671727	0.574241	0.920109	0.452909	0.488476
296.008	317.527	460.96	141.747		148.004	152.973	158.97		296.008	0.831935	0.367373	0.966235		148.004	0.458099	0.488898		148.004				0.458099	0.488898
297.824	316.867	453.187	139.3		148.912	154.577	158.98		297.824	0.830205	0.361178	0.949557		148.912	0.462902	0.488929		148.912	0.674014	0.569209	0.924608	0.462902	0.488929
299.64	322.873	434.767	139.193		149.82	155.13	157.78		299.64	0.845941	0.346498	0.94883		149.82	0.464558	0.485238		149.82				0.464558	0.485238
301.456	326.993	421.78	141.487		150.728	155.09	156.713		301.456	0.856736	0.336147	0.964463		150.728	0.464439	0.481957		150.728	0.671813	0.563848	0.939923	0.464439	0.481957
303.272	330.547	410.987	142.48		151.636	155.323	157.283		303.272	0.866048	0.327546	0.971234		151.636	0.465136	0.48371		151.636				0.465136	0.48371
305.088	334.233	407.567	142.72		152.544	156.093	158.343		305.088	0.875705	0.32482	0.97287		152.544	0.467442	0.486969		152.544	0.669526	0.555985	0.954738	0.467442	0.486969
306.904	340.013	407.96	141.773		153.452	158.35	159.883		306.904	0.890849	0.325133	0.966416		153.452	0.474201	0.491706		153.452				0.474201	0.491706
308.72	345.133	407.953	141.787		154.36	159.9	161.357		308.72	0.904264	0.325128	0.966508		154.36	0.478843	0.496239		154.36	0.672164	0.546894	0.96419	0.478843	0.496239
310.536	349.113	402.7	141.9		155.268	160.377	162.17		310.536	0.914691	0.320941	0.96728		155.268	0.480271	0.498739		155.268				0.480271	0.498739
312.352	354.107	392.407	141.753		156.176	159.813	162.5		312.352	0.927776	0.312738	0.96628		156.176	0.478582	0.499754		156.176	0.67501	0.539386	0.975233	0.478582	0.499754
314.168	357.68	391.733	142.2		157.084	159.963	162.893		314.168	0.937137	0.312201	0.969325		157.084	0.479032	0.500963		157.084				0.479032	0.500963
315.984	358.853	394.52	138.827		157.992	160.463	163.363		315.984	0.940211	0.314422	0.946331		157.992	0.480529	0.502408		157.992	0.676391	0.544439	0.989275	0.480529	0.502408
317.8	356.46	401.693	136.467		158.9	161.113	162.997		317.8	0.933941	0.320139	0.930243		158.9	0.482475	0.501282		158.9				0.482475	0.501282
319.616	352.167	405.3	134.107		159.808	161.187	162.677		319.616	0.922693	0.323013	0.914156		159.808	0.482697	0.500298		159.808	0.68102	0.552574	1	0.482697	0.500298
321.432	345.113	403.813	132.547		160.716	160.973	163.653		321.432	0.904211	0.321828	0.903522		160.716	0.482056	0.5033		160.716				0.482056	0.5033
323.248	344.7	393.987	133.2		161.624	159.423	163.243		323.248	0.903129	0.313997	0.907975		161.624	0.477414	0.502039		161.624	0.680949	0.554821	0.992684	0.477414	0.502039
325.064	353.373	380.947	134.267		162.532	158.013	162.233		325.064	0.925853	0.303605	0.915247		162.532	0.473192	0.498933		162.532				0.473192	0.498933
326.88	355.947	380.56	134.593		163.44	158.337	162.2		326.88	0.932597	0.303296	0.917473		163.44	0.474162	0.498831		163.44	0.67501	0.549587	0.995183	0.474162	0.498831
328.696	357.013	381.073	136.46		164.348	157.78	161.263		328.696	0.93539	0.303705	0.930198		164.348	0.472494	0.49595		164.348				0.472494	0.49595
330.512	360.367	384.253	139.96		165.256	157.07	158.803		330.512	0.944177	0.306239	0.954056		165.256	0.470368	0.488384		165.256	0.676163	0.544067	0.994183	0.470368	0.488384
332.328	360.52	386	141.38		166.164	156.437	157.543		332.328	0.944578	0.307632	0.963736		166.164	0.468472	0.484509		166.164				0.468472	0.484509
334.144	358.747	384.34	141.313		167.072	154.677	155.463		334.144	0.939933	0.306309	0.963281		167.072	0.463202	0.478112		167.072	0.675691	0.536953	0.999545	0.463202	0.478112
335.96	359.28	376.867	141.253		167.98	152.223	154.69		335.96	0.941329	0.300353	0.962872		167.98	0.455853	0.475735		167.98				0.455853	0.475735
337.776	356.427	363.54	137.767		168.888	152.17	155.083		337.776	0.933854	0.289732	0.939105		168.888	0.455694	0.476944		168.888	0.675971	0.538334	0.991184	0.455694	0.476944
339.592	359.08	351.393	134.573		169.796	153.063	156.033		339.592	0.940805	0.280051	0.917337		169.796	0.458369	0.479865		169.796				0.458369	0.479865
341.408	363.453	348.553	132.133		170.704	154.177	156.487		341.408	0.952263	0.277787	0.900704		170.704	0.461705	0.481262		170.704	0.676582	0.542819	0.975051	0.461705	0.481262
343.224	369.093	348.967	131.507		171.612	156.58	157.077		343.224	0.96704	0.278117	0.896433		171.612	0.468901	0.483076		171.612				0.468901	0.483076
345.04	370.887	350.773	131.76		172.52	158.01	158.727		345.04	0.97174	0.279557	0.89816		172.52	0.473183	0.48815		172.52	0.67819	0.540338	0.961282	0.473183	0.48815
346.856	375.16	349.247	134.467		173.428	158.677	159.417		346.856	0.982936	0.278341	0.91661		173.428	0.47518	0.490272		173.428				0.47518	0.490272
348.672	380.667	343.04	134.653		174.336	157.803	159.09		348.672	0.997364	0.273394	0.917882		174.336	0.472563	0.489267		174.336	0.67943	0.537893	0.953556	0.472563	0.489267
350.488	380.867	343.08	133.807		175.244	157.277	159.133		350.488	0.997888	0.273426	0.912111		175.244	0.470988	0.489399		175.244				0.470988	0.489399
352.304	378.6	353.82	132.807		176.152	155.227	158.013		352.304	0.991949	0.281985	0.905294		176.152	0.464849	0.485955		176.152	0.682278	0.541618	0.947103	0.464849	0.485955
354.12	377.493	363.367	132.2		177.06	154.837	157.203		354.12	0.989048	0.289594	0.901159		177.06	0.463681	0.483464		177.06				0.463681	0.483464
355.936	373.553	360.413	133.32		177.968	154.807	156.617		355.936	0.978725	0.28724	0.908793		177.968	0.463591	0.481661		177.968	0.688267	0.553477	0.950966	0.463591	0.481661
357.752	368.2	350.527	133.087		178.876	157.45	155.617		357.752	0.9647	0.279361	0.907203		178.876	0.471506	0.478586		178.876				0.471506	0.478586
359.568	366.127	338.96	130.747		179.784	159.747	155.337		359.568	0.959269	0.270142	0.891252		179.784	0.478385	0.477725		179.784	0.690748	0.558296	0.9601	0.478385	0.477725
361.384	362.007	332.567	127.7		180.692	160.583	156.11		361.384	0.948474	0.265047	0.870484		180.692	0.480888	0.480102		180.692				0.480888	0.480102
363.2	367.827	332.353	127.413		181.6	160.447	157.053		363.2	0.963723	0.264877	0.86853		181.6	0.480481	0.483002		181.6	0.69543	0.557664	0.971007	0.480481	0.483002
365.016	371.467	328.64	130.86		182.508	159.217	158.547		365.016	0.97326	0.261917	0.892025		182.508	0.476798	0.487597		182.508				0.476798	0.487597
366.832	376.24	325.147	134.087		183.416	157.377	159.39		366.832	0.985765	0.259134	0.91402		183.416	0.471287	0.490189		183.416	0.701438	0.557648	0.98364	0.471287	0.490189
368.648	381.673	322.167	135.473		184.324	155.39	159.377		368.648	1	0.256759	0.923472		184.324	0.465337	0.490149		184.324				0.465337	0.490149
370.464	376.473	315.82	132.373		185.232	153.803	158.047		370.464	0.986376	0.2517	0.90234		185.232	0.460585	0.486059		185.232	0.699727	0.546851	0.987912	0.460585	0.486059
372.28	364.32	307.327	127.827		186.14	152.643	157.027		372.28	0.954534	0.244931	0.871348		186.14	0.457111	0.482922		186.14				0.457111	0.482922
374.096	357.56	301.367	124.173		187.048	152.953	156.673		374.096	0.936823	0.240181	0.846444		187.048	0.458039	0.481834		187.048	0.696023	0.532639	0.98823	0.458039	0.481834
375.912	352.967	294.827	122.787		187.956	153.52	156.87		375.912	0.924789	0.234969	0.836992		187.956	0.459737	0.482439		187.956				0.459737	0.482439
377.728	350.927	290.4	123.493		188.864	154.26	157.287		377.728	0.919444	0.231441	0.841808		188.864	0.461953	0.483722		188.864	0.696374	0.527655	0.999091	0.461953	0.483722
379.544	350.427	291.113	123.573		189.772	155.233	159.433		379.544	0.918134	0.232009	0.842354		189.772	0.464867	0.490322		189.772				0.464867	0.490322
381.36	348.227	293.64	122.82		190.68	155.94	161.69		381.36	0.91237	0.234023	0.837219		190.68	0.466984	0.497263		190.68	0.697123	0.523526	0.993047	0.466984	0.497263
383.176	351.24	292.46	121.693		191.588	156.977	162.943		383.176	0.920264	0.233083	0.829539		191.588	0.47009	0.501116		191.588				0.47009	0.501116
384.992	353.44	303.26	123.8		192.496	157.093	163.63		384.992	0.926028	0.24169	0.843899		192.496	0.470437	0.503229		192.496	0.692601	0.521943	0.97905	0.470437	0.503229
386.808	353.207	307.753	126.153		193.404	157.913	164.507		386.808	0.925418	0.245271	0.859941		193.404	0.472893	0.505926		193.404				0.472893	0.505926
388.624	353.76	307.167	125.873		194.312	159.297	164.913		388.624	0.926867	0.244804	0.858032		194.312	0.477037	0.507175		194.312	0.688828	0.530189	0.973688	0.477037	0.507175
390.44	354.673	303.08	123.54		195.22	160.09	165.32		390.44	0.929259	0.241547	0.842127		195.22	0.479412	0.508427		195.22				0.479412	0.508427
392.256	350.807	299.273	120.38		196.128	159.987	166.36		392.256	0.91913	0.238513	0.820586		196.128	0.479103	0.511625		196.128	0.684688	0.530471	0.956147	0.479103	0.511625
394.072	351.22	291.66	119.873		197.036	159.41	166.807		394.072	0.920212	0.232445	0.817132		197.036	0.477375	0.513		197.036				0.477375	0.513
395.888	351.273	284.227	119.767		197.944	158.37	166.307		395.888	0.920351	0.226521	0.816406		197.944	0.474261	0.511462		197.944	0.677753	0.538509	0.935424	0.474261	0.511462
397.704	345.327	282.387	118.32		198.852	158.277	166.047		397.704	0.904772	0.225055	0.806544		198.852	0.473983	0.510662		198.852				0.473983	0.510662
399.52	345.653	283.533	115.207		199.76	160.013	165.893		399.52	0.905626	0.225968	0.785322		199.76	0.479181	0.510189		199.76	0.681754	0.531587	0.913883	0.479181	0.510189
401.336	347.327	288.067	113.253		200.668	160.67	164.903		401.336	0.910012	0.229582	0.772006		200.668	0.481149	0.507144		200.668				0.481149	0.507144
403.152	348.153	291.167	111.613		201.576	161.2	163.613		403.152	0.912176	0.232052	0.760827		201.576	0.482736	0.503177		201.576	0.691726	0.515764	0.915428	0.482736	0.503177
404.968	347.933	292.667	111.007		202.484	162.07	162.74		404.968	0.9116	0.233248	0.756692		202.484	0.485341	0.500492		202.484				0.485341	0.500492
406.784	342.887	288.8	112.053		203.392	162.247	162.387		406.784	0.898379	0.230166	0.763826		203.392	0.485871	0.499406		203.392	0.705874	0.50407	0.93506	0.485871	0.499406
408.6	336.56	286.093	113.147		204.3	162.297	162.247		408.6	0.881802	0.228009	0.771279		204.3	0.486021	0.498976		204.3				0.486021	0.498976
410.416	328.873	284.64	112.913		205.208	163.037	164.047		410.416	0.861662	0.226851	0.769688		205.208	0.488237	0.504512		205.208	0.713718	0.480182	0.95083	0.488237	0.504512
412.232	324.053	280.54	112.14		206.116	164.207	165.913		412.232	0.849033	0.223583	0.764417		206.116	0.491741	0.51025		206.116				0.491741	0.51025
414.048	324.62	273.72	112.587		207.024	164.377	166.963		414.048	0.850519	0.218148	0.767462		207.024	0.49225	0.51348		207.024	0.710433	0.462994	0.943513	0.49225	0.51348
415.864	322.5	265.173	112.407		207.932	164.047	167.9		415.864	0.844964	0.211336	0.766235		207.932	0.491262	0.516361		207.932				0.491262	0.516361
417.68	322.947	261.813	112.747		208.84	162.773	168.013		417.68	0.846135	0.208658	0.768553		208.84	0.487446	0.516709		208.84	0.704601	0.457389	0.929971	0.487446	0.516709
419.496	319.68	258.34	112.627		209.748	161.477	164.963		419.496	0.837576	0.20589	0.767735		209.748	0.483565	0.507329		209.748				0.483565	0.507329
421.312	315.293	254.94	111.347		210.656	160.997	162.6		421.312	0.826081	0.20318	0.75901		210.656	0.482128	0.500062		210.656	0.704339	0.471591	0.935015	0.482128	0.500062
423.128	311.06	254.08	109.073		211.564	161.013	162.153		423.128	0.814991	0.202495	0.743513		211.564	0.482176	0.498687		211.564				0.482176	0.498687
424.944	307.64	254.7	107.9		212.472	160.21	162.803		424.944	0.80603	0.202989	0.735515		212.472	0.479771	0.500686		212.472	0.70371	0.477684	0.954056	0.479771	0.500686
426.76	306.4	258.873	107.793		213.38	159.79	164.18		426.76	0.802781	0.206315	0.734787		213.38	0.478513	0.504921		213.38				0.478513	0.504921
428.576	300.353	260.627	106.26		214.288	161.713	166.533		428.576	0.786938	0.207713	0.724335		214.288	0.484272	0.512157		214.288	0.704459	0.486818	0.966416	0.484272	0.512157
430.392	292.4	259.14	104.707		215.196	161.933	168.403		430.392	0.766101	0.206528	0.713747		215.196	0.484931	0.517908		215.196				0.484931	0.517908
432.208	286.98	254.873	103.9		216.104	161.807	168.28		432.208	0.7519	0.203127	0.708248		216.104	0.484554	0.51753		216.104	0.700723	0.489283	0.978505	0.484554	0.51753
434.024	286.853	253.553	103.447		217.012	162.457	169.04		434.024	0.751567	0.202075	0.705158		217.012	0.4865	0.519867		217.012				0.4865	0.519867
435.84	285.447	254.873	104.727		217.92	163.183	169.683		435.84	0.747884	0.203127	0.713883		217.92	0.488674	0.521845		217.92	0.696547	0.482838	0.969098	0.488674	0.521845
437.656	283.967	253.9	105.72		218.828	163.5	170.043		437.656	0.744006	0.202352	0.720654		218.828	0.489624	0.522952		218.828				0.489624	0.522952
439.472	281.473	248.38	106.653		219.736	162.99	169.747		439.472	0.737472	0.197952	0.727016		219.736	0.488096	0.522041		219.736	0.694207	0.474284	0.935151	0.488096	0.522041
441.288	281.027	246.053	105.313		220.644	161.71	169.297		441.288	0.736303	0.196098	0.717882		220.644	0.484263	0.520658		220.644				0.484263	0.520658
443.104	280.7	246.153	102.667		221.552	161.16	168.473		443.104	0.735446	0.196177	0.699841		221.552	0.482616	0.518123		221.552	0.695865	0.46412	0.935878	0.482616	0.518123
444.92	282.133	247.867	99.6		222.46	163.313	169.59		444.92	0.739201	0.197543	0.678937		222.46	0.489064	0.521559		222.46				0.489064	0.521559
446.736	278.633	246.22	97.6		223.368	168.25	171.77		446.736	0.730031	0.196231	0.665303		223.368	0.503848	0.528263		223.368	0.70039	0.45954	0.925926	0.503848	0.528263
448.552	277.147	242.04	96.7733		224.276	172.413	174.997		448.552	0.726137	0.192899	0.659668		224.276	0.516315	0.538187		224.276				0.516315	0.538187
450.368	276.86	238.607	98.0333		225.184	174.823	176.843		450.368	0.725385	0.190163	0.668257		225.184	0.523532	0.543865		225.184	0.703325	0.454902	0.917701	0.523532	0.543865
452.184	280.493	240.307	98.82		226.092	176.107	178.927		452.184	0.734904	0.191518	0.67362		226.092	0.527377	0.550274		226.092				0.527377	0.550274
454	281.893	241.28	100.213		227	176.203	179.343		454	0.738572	0.192294	0.683117		227	0.527664	0.551553		227	0.710103	0.444647	0.897978	0.527664	0.551553
455.816	281.393	239.6	99.92		227.908	173.98	178.167		455.816	0.737262	0.190955	0.681118		227.908	0.521007	0.547936		227.908				0.521007	0.547936
457.632	280.56	237.78	99.8267		228.816	172.523	176.657		457.632	0.73508	0.189504	0.680482		228.816	0.516644	0.543293		228.816	0.716477	0.440625	0.889843	0.516644	0.543293
459.448	282.973	234.28	98.2933		229.724	171.237	175.51		459.448	0.741402	0.186715	0.670029		229.724	0.512793	0.539765		229.724				0.512793	0.539765
461.264	283.633	238.133	98.4067		230.632	169.833	173.943		461.264	0.743131	0.189786	0.670802		230.632	0.508589	0.534946		230.632	0.716862	0.446916	0.892843	0.508589	0.534946
463.08	285.1	242.867	98.0467		231.54	169.453	172.077		463.08	0.746975	0.193559	0.668348		231.54	0.507451	0.529207		231.54				0.507451	0.529207
464.896	290.293	244.647	97.5333		232.448	169.263	170.87		464.896	0.76058	0.194977	0.664849		232.448	0.506882	0.525495		232.448	0.711151	0.441916	0.892025	0.506882	0.525495
466.712	284.813	243.52	96.54		233.356	168.55	168.02		466.712	0.746223	0.194079	0.658078		233.356	0.504747	0.51673		233.356				0.504747	0.51673
468.528	278.32	237.793	95.08		234.264	168.987	166.86		468.528	0.729211	0.189515	0.648125		234.264	0.506055	0.513163		234.264	0.708599	0.4413	0.903431	0.506055	0.513163
470.344	279.333	228.653	92.8267		235.172	168.143	168.693		470.344	0.731865	0.18223	0.632766		235.172	0.503528	0.5188		235.172				0.503528	0.5188
472.16	276.393	226.547	93.2733		236.08	167.493	171.127		472.16	0.724162	0.180552	0.63581		236.08	0.501581	0.526286		236.08	0.711832	0.440429	0.924562	0.501581	0.526286
473.976	272.147	225.993	94.42		236.988	165.973	172.233		473.976	0.713037	0.18011	0.643626		236.988	0.497029	0.529687		236.988				0.497029	0.529687
475.792	275.86	224.12	95.6333		237.896	165.047	172.767		475.792	0.722765	0.178618	0.651897		237.896	0.494256	0.531329		237.896	0.720407	0.426817	0.947103	0.494256	0.531329
477.608	276.78	222.12	95.4		238.804	165.257	171.793		477.608	0.725176	0.177024	0.650307		238.804	0.494885	0.528334		238.804				0.494885	0.528334
479.424	277.1	221.913	94.32		239.712	165.443	170.017		479.424	0.726014	0.176859	0.642945		239.712	0.495442	0.522872		239.712	0.727149	0.415504	0.953465	0.495442	0.522872
481.24	281.367	225.133	93.7267		240.62	165.39	169.55		481.24	0.737194	0.179425	0.6389		240.62	0.495283	0.521436		240.62				0.495283	0.521436
483.056	285.18	231.74	93.1733		241.528	165.473	170.15		483.056	0.747184	0.184691	0.635128		241.528	0.495532	0.523281		241.528	0.729769	0.416169	0.951738	0.495532	0.523281
484.872	284.4	235.92	93.9867		242.436	165.82	171.667		484.872	0.74514	0.188022	0.640673		242.436	0.496571	0.527946		242.436				0.496571	0.527946
486.688	278.033	235.887	94.6667		243.344	165.363	173.5		486.688	0.728459	0.187996	0.645308		243.344	0.495203	0.533583		243.344	0.72914	0.42798	0.941104	0.495203	0.533583
488.504	272.927	237.387	95.0733		244.252	165.99	176.157		488.504	0.715081	0.189191	0.64808		244.252	0.49708	0.541755		244.252				0.49708	0.541755
490.32	269.993	240.18	95.42		245.16	168.243	178.223		490.32	0.707394	0.191417	0.650443		245.16	0.503827	0.548109		245.16	0.727762	0.440822	0.942377	0.503827	0.548109
492.136	269.693	240.713	95.8667		246.068	170.593	179.873		492.136	0.706607	0.191842	0.653488		246.068	0.510865	0.553183		246.068				0.510865	0.553183
493.952	267.14	240.9	95.5467		246.976	173.48	182.66		493.952	0.699919	0.191991	0.651307		246.976	0.51951	0.561754		246.976	0.73569	0.441449	0.954147	0.51951	0.561754
495.768	267.453	235.52	94.06		247.884	174.423	185.913		495.768	0.700739	0.187703	0.641172		247.884	0.522334	0.571759		247.884				0.522334	0.571759
497.584	266.387	228.267	91.62		248.792	172.927	186.993		497.584	0.697946	0.181923	0.62454		248.792	0.517854	0.57508		248.792	0.740511	0.43553	0.953738	0.517854	0.57508
499.4	264.46	225.793	88.9		249.7	171.613	188.37		499.4	0.692897	0.179951	0.605999		249.7	0.513919	0.579315		249.7				0.513919	0.579315
501.216	264.72	227.06	87.7867		250.608	172.677	189.623		501.216	0.693578	0.180961	0.59841		250.608	0.517105	0.583168		250.608	0.735499	0.42628	0.941695	0.517105	0.583168
503.032	268.727	234.02	88.3667		251.516	172.963	191.367		503.032	0.704077	0.186508	0.602363		251.516	0.517962	0.588532		251.516				0.517962	0.588532
504.848	268.8	240.687	88.7067		252.424	174.273	193.543		504.848	0.704268	0.191821	0.604681		252.424	0.521885	0.595224		252.424	0.732355	0.420505	0.92479	0.521885	0.595224
506.664	268.307	243.487	90.2533		253.332	177.09	196.307		506.664	0.702976	0.194053	0.615224		253.332	0.530321	0.603724		253.332				0.530321	0.603724
508.48	267.473	238.307	92.5933		254.24	178.91	196.247		508.48	0.700791	0.189924	0.631175		254.24	0.535771	0.60354		254.24	0.732006	0.416249	0.91252	0.535771	0.60354
510.296	265.22	231.073	93.26		255.148	181.44	196.323		510.296	0.694888	0.184159	0.635719		255.148	0.543347	0.603774		255.148				0.543347	0.603774
512.112	263.987	221.52	94.56		256.056	183.947	198.63		512.112	0.691658	0.176546	0.644581		256.056	0.550855	0.610868		256.056	0.734626	0.413045	0.915656	0.550855	0.610868
513.928	262.82	216.433	94.5267		256.964	184.827	202.867		513.928	0.6886	0.172491	0.644354		256.964	0.55349	0.623899		256.964				0.55349	0.623899
515.744	263.987	214.02	92.88		257.872	184.707	205.94		515.744	0.691658	0.170568	0.633129		257.872	0.553131	0.63335		257.872	0.733788	0.409836	0.922609	0.553131	0.63335
517.56	266.727	215.967	90.9467		258.78	183.443	206.99		517.56	0.698836	0.17212	0.61995		258.78	0.549346	0.636579		258.78				0.549346	0.636579
519.376	269.533	212.933	88.82		259.688	182.68	206.01		519.376	0.706188	0.169702	0.605453		259.688	0.547061	0.633565		259.688	0.736198	0.407827	0.923063	0.547061	0.633565
521.192	271.9	209.5	85.94		260.596	181.503	205.893		521.192	0.71239	0.166966	0.585821		260.596	0.543536	0.633205		260.596				0.543536	0.633205
523.008	275.88	209.627	84.7467		261.504	181.143	205.817		523.008	0.722818	0.167067	0.577687		261.504	0.542458	0.632971		261.504	0.745908	0.418586	0.929562	0.542458	0.632971
524.824	276	210.993	85.6267		262.412	181.6	206.17		524.824	0.723132	0.168156	0.583686		262.412	0.543827	0.634057		262.412				0.543827	0.634057
526.64	271.353	212.353	86.1267		263.32	181.963	206.62		526.64	0.710957	0.16924	0.587094		263.32	0.544914	0.635441		263.32	0.74879	0.43026	0.926971	0.544914	0.635441
528.456	273.4	214.767	87.6267		264.228	181.877	208.07		528.456	0.71632	0.171164	0.597319		264.228	0.544656	0.6399		264.228				0.544656	0.6399
530.272	275.447	214.653	89.3933		265.136	181.447	212.507		530.272	0.721683	0.171073	0.609361		265.136	0.543368	0.653546		265.136	0.746799	0.426359	0.926062	0.543368	0.653546
532.088	273.433	218.42	90.06		266.044	181.02	216.517		532.088	0.716406	0.174075	0.613906		266.044	0.54209	0.665878		266.044				0.54209	0.665878
533.904	271.36	219.087	90.3533		266.952	179.893	219.363		533.904	0.710975	0.174607	0.615905		266.952	0.538715	0.674631		266.952	0.755149	0.413858	0.930834	0.538715	0.674631
535.72	268.987	219.827	89.4067		267.86	179.79	220.04		535.72	0.704758	0.175196	0.609453		267.86	0.538406	0.676713		267.86				0.538406	0.676713
537.536	267.387	222.647	86.82		268.768	181.46	220.513		537.536	0.700566	0.177444	0.59182		268.768	0.543407	0.678168		268.768	0.765401	0.406074	0.928062	0.543407	0.678168
539.352	267.3	218.573	85.9533		269.676	181.787	219.117		539.352	0.700338	0.174197	0.585912		269.676	0.544387	0.673874		269.676				0.544387	0.673874
541.168	270.96	218.967	86.0067		270.584	180.957	216.707		541.168	0.709927	0.174511	0.586276		270.584	0.541901	0.666463		270.584	0.776476	0.403109	0.94374	0.541901	0.666463
542.984	273.887	223.24	85.56		271.492	179.127	212.4		542.984	0.717596	0.177916	0.583231		271.492	0.536421	0.653217		271.492				0.536421	0.653217
544.8	272.2	223.407	85.6733		272.4	176.657	211.673		544.8	0.713176	0.178049	0.584003		272.4	0.529024	0.650981		272.4	0.780739	0.404183	0.956783	0.529024	0.650981
546.616	267.84	220.8	84.7733		273.308	175.39	214.49		546.616	0.701753	0.175972	0.577868		273.308	0.52523	0.659644		273.308				0.52523	0.659644
548.432	264.833	219.433	84.8933		274.216	175.253	218.28		548.432	0.693874	0.174882	0.578686		274.216	0.52482	0.6713		274.216	0.778135	0.397392	0.965554	0.52482	0.6713
550.248	258.42	213.62	84.84		275.124	175.177	219.13		550.248	0.677072	0.170249	0.578323		275.124	0.524592	0.673914		275.124				0.524592	0.673914
552.064	258.147	207.533	84.9333		276.032	175.95	217.607		552.064	0.676356	0.165398	0.578959		276.032	0.526907	0.669231		276.032	0.771464	0.375858	0.960873	0.526907	0.669231
553.88	255.473	203.427	85.5267		276.94	177.707	215.857		553.88	0.66935	0.162126	0.583004		276.94	0.532168	0.663849		276.94				0.532168	0.663849
555.696	253.973	200.58	85.22		277.848	179.697	213.457		555.696	0.66542	0.159857	0.580913		277.848	0.538128	0.656468		277.848	0.765558	0.361321	0.927108	0.538128	0.656468
557.512	248.707	200.053	84.68		278.756	180.483	210.567		557.512	0.651623	0.159437	0.577232		278.756	0.540482	0.64758		278.756				0.540482	0.64758
559.328	246.767	204.087	84.9933		279.664	180.327	211.767		559.328	0.64654	0.162652	0.579368		279.664	0.540014	0.65127		279.664	0.762048	0.354781	0.917837	0.540014	0.65127
561.144	245.687	208.333	84.5267		280.572	179.57	212.827		561.144	0.643711	0.166036	0.576187		280.572	0.537747	0.65453		280.572				0.537747	0.65453
562.96	249.287	211.393	84.4067		281.48	177.34	214.23		562.96	0.653143	0.168475	0.575369		281.48	0.531069	0.658845		281.48	0.772599	0.365896	0.925835	0.531069	0.658845
564.776	250.5	219.193	85.5933		282.388	177.043	215.697		564.776	0.656321	0.174691	0.583458		282.388	0.53018	0.663357		282.388				0.53018	0.663357
566.592	250.58	217.96	85.64		283.296	177.323	215.283		566.592	0.656531	0.173708	0.583776		283.296	0.531018	0.662083		283.296	0.789176	0.379641	0.933879	0.531018	0.662083
568.408	254.333	217.893	85.3867		284.204	177.113	215.84		568.408	0.666364	0.173655	0.58205		284.204	0.53039	0.663796		284.204				0.53039	0.663796
570.224	254.547	212.833	85.2467		285.112	177.96	217.05		570.224	0.666924	0.169622	0.581095		285.112	0.532926	0.667518		285.112	0.796546	0.379535	0.934106	0.532926	0.667518
572.04	253	214.387	86.18		286.02	179.04	218.95		572.04	0.662871	0.170861	0.587457		286.02	0.53616	0.673361		286.02				0.53616	0.673361
573.856	251.007	211.087	86.2333		286.928	181.12	221.62		573.856	0.657649	0.168231	0.587821		286.928	0.542389	0.681572		286.928	0.805855	0.371687	0.924017	0.542389	0.681572
575.672	244.84	206.827	86.7867		287.836	182.45	224.59		575.672	0.641492	0.164836	0.591593		287.836	0.546372	0.690706		287.836				0.546372	0.690706
577.488	240.533	208.847	85.8933		288.744	184.65	226.24		577.488	0.630207	0.166446	0.585503		288.744	0.55296	0.695781		288.744	0.813752	0.359111	0.929198	0.55296	0.695781
579.304	238.54	210.08	85.4333		289.652	187.72	229.713		579.304	0.624985	0.167428	0.582367		289.652	0.562154	0.706461		289.652				0.562154	0.706461
581.12	237.06	210.427	85.3467		290.56	189.96	233.133		581.12	0.621108	0.167705	0.581777		290.56	0.568862	0.716979		290.56	0.821208	0.356173	0.937969	0.568862	0.716979
582.936	237.707	208.72	84.36		291.468	192.537	237.3		582.936	0.622803	0.166344	0.575051		291.468	0.576579	0.729795		291.468				0.576579	0.729795
584.752	239.173	202.853	83.5533		292.376	195.953	244.317		584.752	0.626644	0.161668	0.569552		292.376	0.586809	0.751375		292.376	0.82507	0.35647	0.957146	0.586809	0.751375
586.568	242.813	205.047	83.44		293.284	195.51	249.843		586.568	0.636181	0.163417	0.56878		293.284	0.585482	0.768369		293.284				0.585482	0.768369
588.384	244.807	207.473	83.8867		294.192	194.787	252.59		588.384	0.641405	0.16535	0.571825		294.192	0.583317	0.776818		294.192	0.829524	0.361922	0.967371	0.583317	0.776818
590.2	247.553	212.407	84.2067		295.1	194.027	255.94		590.2	0.6486	0.169283	0.574006		295.1	0.581041	0.78712		295.1				0.581041	0.78712
592.016	250.527	215.2	84.4867		296.008	194.507	258.117		592.016	0.656392	0.171509	0.575915		296.008	0.582478	0.793815		296.008	0.831935	0.367373	0.966235	0.582478	0.793815
593.832	252.493	214.393	85.0333		296.916	196.103	259.907		593.832	0.661543	0.170866	0.579641		296.916	0.587258	0.79932		296.916				0.587258	0.79932
595.648	251.613	210.287	84.2467		297.824	198.493	262.8		595.648	0.659237	0.167593	0.574279		297.824	0.594415	0.808217		297.824	0.830205	0.361178	0.949557	0.594415	0.808217
597.464	248.233	207.253	83.6733		298.732	200.11	263.14		597.464	0.650381	0.165175	0.57037		298.732	0.599257	0.809263		298.732				0.599257	0.809263
599.28	248.873	204.707	84.5933		299.64	199.923	259.997		599.28	0.652058	0.163146	0.576641		299.64	0.598697	0.799597		299.64	0.845941	0.346498	0.94883	0.598697	0.799597
601.096	247.713	201.667	85.5467		300.548	198.01	252.047		601.096	0.649019	0.160723	0.58314		300.548	0.592969	0.775148		300.548				0.592969	0.775148
602.912	246.533	197.287	85.9533		301.456	196.53	246.37		602.912	0.645927	0.157232	0.585912		301.456	0.588537	0.757689		301.456	0.856736	0.336147	0.964463	0.588537	0.757689
604.728	241.88	199.76	86.04		302.364	193.863	242.583		604.728	0.633736	0.159203	0.586503		302.364	0.58055	0.746042		302.364				0.58055	0.746042
606.544	233.1	201.367	84.16		303.272	192.587	239.827		606.544	0.610732	0.160484	0.573688		303.272	0.576729	0.737566		303.272	0.866048	0.327546	0.971234	0.576729	0.737566
608.36	228.08	202.253	82.34		304.18	191.64	238.48		608.36	0.59758	0.16119	0.561282		304.18	0.573893	0.733424		304.18				0.573893	0.733424
610.176	226.6	205.24	82.1933		305.088	190.88	237.49		610.176	0.593702	0.163571	0.560282		305.088	0.571617	0.730379		305.088	0.875705	0.32482	0.97287	0.571617	0.730379
611.992	225.147	214.64	83.62		305.996	189.553	235.76		611.992	0.589895	0.171062	0.570007		305.996	0.567643	0.725058		305.996				0.567643	0.725058
613.808	225.173	221.973	85.3333		306.904	188.96	236.68		613.808	0.589963	0.176907	0.581686		306.904	0.565867	0.727888		306.904	0.890849	0.325133	0.966416	0.565867	0.727888
615.624	224.78	224.213	85.2267		307.812	187.36	237.057		615.624	0.588933	0.178692	0.580959		307.812	0.561076	0.729047		307.812				0.561076	0.729047
617.44	222.667	224.347	85.32		308.72	185.397	236.81		617.44	0.583397	0.178799	0.581595		308.72	0.555197	0.728288		308.72	0.904264	0.325128	0.966508	0.555197	0.728288
619.256	220.5	225.667	84.9467		309.628	183.763	239.23		619.256	0.57772	0.179851	0.57905		309.628	0.550304	0.73573		309.628				0.550304	0.73573
621.072	222.04	231.3	85.6733		310.536	183.187	243.497		621.072	0.581755	0.18434	0.584003		310.536	0.548579	0.748853		310.536	0.914691	0.320941	0.96728	0.548579	0.748853
622.888	224.587	241.56	85.5267		311.444	184.107	247.997		622.888	0.588428	0.192517	0.583004		311.444	0.551334	0.762692		311.444				0.551334	0.762692
624.704	226.047	244.06	85.38		312.352	186.63	253.703		624.704	0.592253	0.194509	0.582004		312.352	0.55889	0.78024		312.352	0.927776	0.312738	0.96628	0.55889	0.78024
626.52	227.52	242.453	84.9533		313.26	191.673	260.077		626.52	0.596112	0.193229	0.579095		313.26	0.573992	0.799843		313.26				0.573992	0.799843
628.336	226.747	238.733	83.7		314.168	195.96	265.573		628.336	0.594087	0.190264	0.570552		314.168	0.58683	0.816746		314.168	0.937137	0.312201	0.969325	0.58683	0.816746
630.152	229.527	240.167	81.1533		315.076	199.36	269.267		630.152	0.601371	0.191407	0.553192		315.076	0.597011	0.828106		315.076				0.597011	0.828106
631.968	227.093	242.84	80.44		315.984	200.51	274.377		631.968	0.594994	0.193537	0.54833		315.984	0.600455	0.843822		315.984	0.940211	0.314422	0.946331	0.600455	0.843822
633.784	226.653	239.9	79.5933		316.892	200.983	280.62		633.784	0.593841	0.191194	0.542558		316.892	0.601872	0.863021		316.892				0.601872	0.863021
635.6	227.707	234.367	79.0133		317.8	199.98	284.923		635.6	0.596602	0.186784	0.538605		317.8	0.598868	0.876255		317.8	0.933941	0.320139	0.930243	0.598868	0.876255
637.416	229	226.3	80.24		318.708	198.533	286.217		637.416	0.59999	0.180355	0.546967		318.708	0.594535	0.880234		318.708				0.594535	0.880234
639.232	230.233	226.16	81.8267		319.616	197.687	284.503		639.232	0.603221	0.180244	0.557783		319.616	0.592001	0.874963		319.616	0.922693	0.323013	0.914156	0.592001	0.874963
641.048	226.413	223.933	82.6333		320.524	197.44	279.17		641.048	0.593212	0.178469	0.563281		320.524	0.591262	0.858562		320.524				0.591262	0.858562
642.864	224.48	227.807	84.2		321.432	198.503	277.03		642.864	0.588147	0.181556	0.57396		321.432	0.594445	0.851981		321.432	0.904211	0.321828	0.903522	0.594445	0.851981
644.68	222.12	230.5	84.4133		322.34	200.63	275.297		644.68	0.581964	0.183702	0.575414		322.34	0.600815	0.846651		322.34				0.600815	0.846651
646.496	222.107	237.787	83.5733		323.248	201.5	272.533		646.496	0.58193	0.18951	0.569688		323.248	0.60342	0.83815		323.248	0.903129	0.313997	0.907975	0.60342	0.83815
648.312	221.593	241.54	82.7533		324.156	201.603	272.2		648.312	0.580583	0.192501	0.564099		324.156	0.603728	0.837126		324.156				0.603728	0.837126
650.128	222.987	244.9	83.62		325.064	201.273	275.807		650.128	0.584236	0.195179	0.570007		325.064	0.60274	0.848219		325.064	0.925853	0.303605	0.915247	0.60274	0.848219
651.944	226.193	253.473	84.6933		325.972	199.157	282.077		651.944	0.592636	0.202011	0.577323		325.972	0.596403	0.867502		325.972				0.596403	0.867502
653.76	226.22	256.54	84.52		326.88	197.223	288.517		653.76	0.592706	0.204456	0.576142		326.88	0.590612	0.887308		326.88	0.932597	0.303296	0.917473	0.590612	0.887308
655.576	221.86	255.927	82.72		327.788	197.7	297.953		655.576	0.581283	0.203967	0.563872		327.788	0.59204	0.916327		327.788				0.59204	0.916327
657.392	218.42	245.907	80.82		328.696	199.707	309.93		657.392	0.57227	0.195981	0.55092		328.696	0.59805	0.953162		328.696	0.93539	0.303705	0.930198	0.59805	0.953162
659.208	215.033	236.22	79.3933		329.604	201.75	317.953		659.208	0.563396	0.188261	0.541195		329.604	0.604169	0.977836		329.604				0.604169	0.977836
661.024	211.72	231.947	79.7867		330.512	206.08	321.903		661.024	0.554716	0.184856	0.543877		330.512	0.617135	0.989983		330.512	0.944177	0.306239	0.954056	0.617135	0.989983
662.84	208.013	230.547	79.96		331.42	210.52	325.16		662.84	0.545003	0.18374	0.545058		331.42	0.630432	1		331.42				0.630432	1
664.656	209.447	230.893	79.5333		332.328	211.53	324.303		664.656	0.54876	0.184016	0.542149		332.328	0.633456	0.997364		332.328	0.944578	0.307632	0.963736	0.633456	0.997364
666.472	209.24	229.267	78.9733		333.236	209.833	318.36		666.472	0.548218	0.18272	0.538332		333.236	0.628374	0.979087		333.236				0.628374	0.979087
668.288	211.72	233.353	78.6067		334.144	207.957	314.107		668.288	0.554716	0.185976	0.535833		334.144	0.622756	0.966008		334.144	0.939933	0.306309	0.963281	0.622756	0.966008
670.104	213.607	237.747	79.12		335.052	207.063	307.217		670.104	0.55966	0.189478	0.539332		335.052	0.620079	0.944818		335.052				0.620079	0.944818
671.92	217.54	246.84	79.1733		335.96	206.787	300.217		671.92	0.569964	0.196725	0.539695		335.96	0.619253	0.92329		335.96	0.941329	0.300353	0.962872	0.619253	0.92329
673.736	218.513	250.813	79.5		336.868	209.287	296.263		673.736	0.572514	0.199891	0.541922		336.868	0.626739	0.91113		336.868				0.626739	0.91113
675.552	219.453	251.047	79.8933		337.776	212.637	295.823		675.552	0.574976	0.200078	0.544603		337.776	0.636771	0.909777		337.776	0.933854	0.289732	0.939105	0.636771	0.909777
677.368	220.433	253.2	81.0467		338.684	214.523	298.593		677.368	0.577544	0.201794	0.552466		338.684	0.642419	0.918296		338.684				0.642419	0.918296
679.184	219.953	255.073	82.18		339.592	216.307	301.897		679.184	0.576287	0.203286	0.560191		339.592	0.647762	0.928457		339.592	0.940805	0.280051	0.917337	0.647762	0.928457
					340.5	215.793	301.443							340.5	0.646222	0.927061		340.5				0.646222	0.927061
					341.408	213.503	298.323							341.408	0.639365	0.917465		341.408	0.952263	0.277787	0.900704	0.639365	0.917465
					342.316	211.29	293.77							342.316	0.632737	0.903463		342.316				0.632737	0.903463
					343.224	211.457	289.893							343.224	0.633238	0.89154		343.224	0.96704	0.278117	0.896433	0.633238	0.89154
					344.132	211.973	285.563							344.132	0.634783	0.878223		344.132				0.634783	0.878223
					345.04	210.7	282.887							345.04	0.630971	0.869993		345.04	0.97174	0.279557	0.89816	0.630971	0.869993
					345.948	211.413	283.93							345.948	0.633106	0.873201		345.948				0.633106	0.873201
					346.856	208.583	288.557							346.856	0.624631	0.887431		346.856	0.982936	0.278341	0.91661	0.624631	0.887431
					347.764	204.88	291.607							347.764	0.613542	0.896811		347.764				0.613542	0.896811
					348.672	202.343	291.337							348.672	0.605944	0.89598		348.672	0.997364	0.273394	0.917882	0.605944	0.89598
					349.58	198.733	287.137							349.58	0.595134	0.883064		349.58				0.595134	0.883064
					350.488	196.47	281.65							350.488	0.588357	0.866189		350.488	0.997888	0.273426	0.912111	0.588357	0.866189
					351.396	196.62	274.347							351.396	0.588806	0.843729		351.396				0.588806	0.843729
					352.304	197.323	270.707							352.304	0.590911	0.832535		352.304	0.991949	0.281985	0.905294	0.590911	0.832535
					353.212	196.833	269.303							353.212	0.589444	0.828217		353.212				0.589444	0.828217
					354.12	196.79	272.963							354.12	0.589315	0.839473		354.12	0.989048	0.289594	0.901159	0.589315	0.839473
					355.028	197.923	281.417							355.028	0.592708	0.865472		355.028				0.592708	0.865472
					355.936	198.567	292.897							355.936	0.594637	0.900778		355.936	0.978725	0.28724	0.908793	0.594637	0.900778
					356.844	199.633	308.323							356.844	0.597829	0.948219		356.844				0.597829	0.948219
					357.752	200.463	318.827							357.752	0.600314	0.980523		357.752	0.9647	0.279361	0.907203	0.600314	0.980523
					358.66	200.3	323.187							358.66	0.599826	0.993932		358.66				0.599826	0.993932
					359.568	197.857	317.457							359.568	0.59251	0.97631		359.568	0.959269	0.270142	0.891252	0.59251	0.97631
					360.476	196.58	306.573							360.476	0.588686	0.942837		360.476				0.588686	0.942837
					361.384	194.713	295.897							361.384	0.583095	0.910004		361.384	0.948474	0.265047	0.870484	0.583095	0.910004
					362.292	191.213	282.373							362.292	0.572614	0.868412		362.292				0.572614	0.868412
					363.2	188.447	270							363.2	0.564331	0.83036		363.2	0.963723	0.264877	0.86853	0.564331	0.83036
					364.108	188.203	262.443							364.108	0.5636	0.80712		364.108				0.5636	0.80712
					365.016	191.393	258.977							365.016	0.573153	0.79646		365.016	0.97326	0.261917	0.892025	0.573153	0.79646
					365.924	196.207	260.327							365.924	0.587569	0.800612		365.924				0.587569	0.800612
					366.832	201.033	266.46							366.832	0.602021	0.819473		366.832	0.985765	0.259134	0.91402	0.602021	0.819473
					367.74	202.547	274.117							367.74	0.606555	0.843022		367.74				0.606555	0.843022
					368.648	201.66	275.49							368.648	0.603899	0.847244		368.648	1	0.256759	0.923472	0.603899	0.847244
					369.556	200.077	274.88							369.556	0.599159	0.845368		369.556				0.599159	0.845368
					370.464	198.957	270.61							370.464	0.595805	0.832236		370.464	0.986376	0.2517	0.90234	0.595805	0.832236
					371.372	201.02	265.84							371.372	0.601982	0.817567		371.372				0.601982	0.817567
					372.28	204.557	265.983							372.28	0.612574	0.818007		372.28	0.954534	0.244931	0.871348	0.612574	0.818007
					373.188	208.737	266.507							373.188	0.625092	0.819618		373.188				0.625092	0.819618
					374.096	209.31	263.453							374.096	0.626808	0.810226		374.096	0.936823	0.240181	0.846444	0.626808	0.810226
					375.004	209.473	258.903							375.004	0.627296	0.796233		375.004				0.627296	0.796233
					375.912	209.32	259.147							375.912	0.626838	0.796983		375.912	0.924789	0.234969	0.836992	0.626838	0.796983
					376.82	207.873	257.393							376.82	0.622505	0.791589		376.82				0.622505	0.791589
					377.728	204.63	257.907							377.728	0.612793	0.79317		377.728	0.919444	0.231441	0.841808	0.612793	0.79317
					378.636	201.407	256.72							378.636	0.603141	0.789519		378.636				0.603141	0.789519
					379.544	196.977	253.427							379.544	0.589875	0.779392		379.544	0.918134	0.232009	0.842354	0.589875	0.779392
					380.452	193.013	249.05							380.452	0.578004	0.765931		380.452				0.578004	0.765931
					381.36	192.17	247.087							381.36	0.57548	0.759894		381.36	0.91237	0.234023	0.837219	0.57548	0.759894
					382.268	192.87	249.2							382.268	0.577576	0.766392		382.268				0.577576	0.766392
					383.176	192.5	249.573							383.176	0.576468	0.767539		383.176	0.920264	0.233083	0.829539	0.576468	0.767539
					384.084	191.137	248.983							384.084	0.572386	0.765725		384.084				0.572386	0.765725
					384.992	188.453	248.493							384.992	0.564349	0.764218		384.992	0.926028	0.24169	0.843899	0.564349	0.764218
					385.9	184.553	240.71							385.9	0.55267	0.740282		385.9				0.55267	0.740282
					386.808	179.873	231.53							386.808	0.538655	0.712049		386.808	0.925418	0.245271	0.859941	0.538655	0.712049
					387.716	177.713	223.88							387.716	0.532186	0.688523		387.716				0.532186	0.688523
					388.624	175.09	215.607							388.624	0.524331	0.66308		388.624	0.926867	0.244804	0.858032	0.524331	0.66308
					389.532	174.05	210.563							389.532	0.521217	0.647567		389.532				0.521217	0.647567
					390.44	175.62	208.987							390.44	0.525919	0.642721		390.44	0.929259	0.241547	0.842127	0.525919	0.642721
					391.348	178.933	210.57							391.348	0.53584	0.647589		391.348				0.53584	0.647589
					392.256	182.513	213.283							392.256	0.546561	0.655932		392.256	0.91913	0.238513	0.820586	0.546561	0.655932
					393.164	185.247	216.207							393.164	0.554748	0.664925		393.164				0.554748	0.664925
					394.072	188.747	217.643							394.072	0.565229	0.669341		394.072	0.920212	0.232445	0.817132	0.565229	0.669341
					394.98	190.923	220.44							394.98	0.571746	0.677943		394.98				0.571746	0.677943
					395.888	192.243	220.837							395.888	0.575698	0.679164		395.888	0.920351	0.226521	0.816406	0.575698	0.679164
					396.796	193.107	219.267							396.796	0.578286	0.674336		396.796				0.578286	0.674336
					397.704	191.6	217.27							397.704	0.573773	0.668194		397.704	0.904772	0.225055	0.806544	0.573773	0.668194
					398.612	188.723	212.427							398.612	0.565157	0.6533		398.612				0.565157	0.6533
					399.52	187.07	210.04							399.52	0.560207	0.645959		399.52	0.905626	0.225968	0.785322	0.560207	0.645959
					400.428	185.967	209.003							400.428	0.556904	0.64277		400.428				0.556904	0.64277
					401.336	184.927	208.18							401.336	0.55379	0.640239		401.336	0.910012	0.229582	0.772006	0.55379	0.640239
					402.244	184.32	207.943							402.244	0.551972	0.63951		402.244				0.551972	0.63951
					403.152	184.793	206.573							403.152	0.553388	0.635296		403.152	0.912176	0.232052	0.760827	0.553388	0.635296
					404.06	185.25	203.493							404.06	0.554757	0.625824		404.06				0.554757	0.625824
					404.968	186.533	201.62							404.968	0.558599	0.620064		404.968	0.9116	0.233248	0.756692	0.558599	0.620064
					405.876	188.79	200.507							405.876	0.565358	0.616641		405.876				0.565358	0.616641
					406.784	191.13	202.787							406.784	0.572365	0.623653		406.784	0.898379	0.230166	0.763826	0.572365	0.623653
					407.692	191.857	204.247							407.692	0.574543	0.628143		407.692				0.574543	0.628143
					408.6	190.403	205.7							408.6	0.570188	0.632612		408.6	0.881802	0.228009	0.771279	0.570188	0.632612
					409.508	186.907	203.25							409.508	0.559719	0.625077		409.508				0.559719	0.625077
					410.416	183.2	198.09							410.416	0.548618	0.609208		410.416	0.861662	0.226851	0.769688	0.548618	0.609208
					411.324	180.743	193.483							411.324	0.54126	0.595039		411.324				0.54126	0.595039
					412.232	179.67	189.767							412.232	0.538047	0.583611		412.232	0.849033	0.223583	0.764417	0.538047	0.583611
					413.14	182.05	188.107							413.14	0.545174	0.578506		413.14				0.545174	0.578506
					414.048	186.087	188.76							414.048	0.557263	0.580514		414.048	0.850519	0.218148	0.767462	0.557263	0.580514
					414.956	189.17	190.673							414.956	0.566496	0.586397		414.956				0.566496	0.586397
					415.864	191.07	192.163							415.864	0.572186	0.59098		415.864	0.844964	0.211336	0.766235	0.572186	0.59098
					416.772	188.42	189.997							416.772	0.56425	0.584318		416.772				0.56425	0.584318
					417.68	183.767	186.087							417.68	0.550316	0.572294		417.68	0.846135	0.208658	0.768553	0.550316	0.572294
					418.588	179.293	181.173							418.588	0.536918	0.557181		418.588				0.536918	0.557181
					419.496	173.603	174.253							419.496	0.519878	0.535899		419.496	0.837576	0.20589	0.767735	0.519878	0.535899
					420.404	168.797	167.953							420.404	0.505486	0.516524		420.404				0.505486	0.516524
					421.312	166.247	163.403							421.312	0.49785	0.502531		421.312	0.826081	0.20318	0.75901	0.49785	0.502531
					422.22	167.263	162.04							422.22	0.500892	0.498339		422.22				0.500892	0.498339
					423.128	171.03	166.587							423.128	0.512173	0.512323		423.128	0.814991	0.202495	0.743513	0.512173	0.512323
					424.036	175.65	172.247							424.036	0.526008	0.52973		424.036				0.526008	0.52973
					424.944	179.767	175.687							424.944	0.538337	0.540309		424.944	0.80603	0.202989	0.735515	0.538337	0.540309
					425.852	183.387	176.937							425.852	0.549178	0.544154		425.852				0.549178	0.544154
					426.76	185.627	176.177							426.76	0.555886	0.541816		426.76	0.802781	0.206315	0.734787	0.555886	0.541816
					427.668	186.853	172.713							427.668	0.559557	0.531163		427.668				0.559557	0.531163
					428.576	187.62	171.24							428.576	0.561854	0.526633		428.576	0.786938	0.207713	0.724335	0.561854	0.526633
					429.484	189.477	172.433							429.484	0.567415	0.530302		429.484				0.567415	0.530302
					430.392	190.65	174.69							430.392	0.570928	0.537243		430.392	0.766101	0.206528	0.713747	0.570928	0.537243
					431.3	192.807	177.077							431.3	0.577387	0.544584		431.3				0.577387	0.544584
					432.208	195.933	179.51							432.208	0.586749	0.552067		432.208	0.7519	0.203127	0.708248	0.586749	0.552067
					433.116	198.877	181.353							433.116	0.595565	0.557735		433.116				0.595565	0.557735
					434.024	201.133	182.357							434.024	0.602321	0.560822		434.024	0.751567	0.202075	0.705158	0.602321	0.560822
					434.932	200.807	181.38							434.932	0.601345	0.557818		434.932				0.601345	0.557818
					435.84	199.593	179.88							435.84	0.597709	0.553205		435.84	0.747884	0.203127	0.713883	0.597709	0.553205
					436.748	196.303	178.16							436.748	0.587857	0.547915		436.748				0.587857	0.547915
					437.656	192.623	176.28							437.656	0.576836	0.542133		437.656	0.744006	0.202352	0.720654	0.576836	0.542133
					438.564	190.437	175.207							438.564	0.57029	0.538833		438.564				0.57029	0.538833
					439.472	189.697	173.283							439.472	0.568074	0.532916		439.472	0.737472	0.197952	0.727016	0.568074	0.532916
					440.38	189.22	170.253							440.38	0.566646	0.523598		440.38				0.566646	0.523598
					441.288	189.543	168.65							441.288	0.567613	0.518668		441.288	0.736303	0.196098	0.717882	0.567613	0.518668
					442.196	190.897	166.383							442.196	0.571668	0.511696		442.196				0.571668	0.511696
					443.104	191.037	164.343							443.104	0.572087	0.505422		443.104	0.735446	0.196177	0.699841	0.572087	0.505422
					444.012	190.14	164.837							444.012	0.569401	0.506941		444.012				0.569401	0.506941
					444.92	188.483	165.083							444.92	0.564439	0.507698		444.92	0.739201	0.197543	0.678937	0.564439	0.507698
					445.828	185.017	164.527							445.828	0.554059	0.505988		445.828				0.554059	0.505988
					446.736	180.81	163.55							446.736	0.541461	0.502983		446.736	0.730031	0.196231	0.665303	0.541461	0.502983
					447.644	179.65	160.773							447.644	0.537987	0.494443		447.644				0.537987	0.494443
					448.552	179.347	158.413							448.552	0.53708	0.487185		448.552	0.726137	0.192899	0.659668	0.53708	0.487185
					449.46	180.593	156.793							449.46	0.540811	0.482203		449.46				0.540811	0.482203
					450.368	184.46	157.363							450.368	0.552391	0.483956		450.368	0.725385	0.190163	0.668257	0.552391	0.483956
					451.276	188.55	158							451.276	0.564639	0.485915		451.276				0.564639	0.485915
					452.184	190.493	159.14							452.184	0.570458	0.489421		452.184	0.734904	0.191518	0.67362	0.570458	0.489421
					453.092	193.7	159.98							453.092	0.580062	0.492004		453.092				0.580062	0.492004
					454	196.05	161.623							454	0.587099	0.497057		454	0.738572	0.192294	0.683117	0.587099	0.497057
					454.908	197.343	161.6							454.908	0.590971	0.496986		454.908				0.590971	0.496986
					455.816	198.173	160.937							455.816	0.593457	0.494947		455.816	0.737262	0.190955	0.681118	0.593457	0.494947
					456.724	197.34	158.563							456.724	0.590962	0.487646		456.724				0.590962	0.487646
					457.632	196.47	155.937							457.632	0.588357	0.47957		457.632	0.73508	0.189504	0.680482	0.588357	0.47957
					458.54	195.007	152.573							458.54	0.583976	0.469224		458.54				0.583976	0.469224
					459.448	193.247	150.947							459.448	0.578705	0.464224		459.448	0.741402	0.186715	0.670029	0.578705	0.464224
					460.356	193.657	150.42							460.356	0.579933	0.462603		460.356				0.579933	0.462603
					461.264	192.267	148.78							461.264	0.57577	0.457559		461.264	0.743131	0.189786	0.670802	0.57577	0.457559
					462.172	187.797	145.76							462.172	0.562384	0.448272		462.172				0.562384	0.448272
					463.08	185.69	141.747							463.08	0.556075	0.43593		463.08	0.746975	0.193559	0.668348	0.556075	0.43593
					463.988	182.793	138.873							463.988	0.547399	0.427091		463.988				0.547399	0.427091
					464.896	179.673	136.573							464.896	0.538056	0.420018		464.896	0.76058	0.194977	0.664849	0.538056	0.420018
					465.804	178.17	135.577							465.804	0.533555	0.416955		465.804				0.533555	0.416955
					466.712	177.26	135.027							466.712	0.53083	0.415263		466.712	0.746223	0.194079	0.658078	0.53083	0.415263
					467.62	176.817	135.333							467.62	0.529503	0.416204		467.62				0.529503	0.416204
					468.528	178.647	137.37							468.528	0.534983	0.422469		468.528	0.729211	0.189515	0.648125	0.534983	0.422469
					469.436	182.753	139.207							469.436	0.547279	0.428118		469.436				0.547279	0.428118
					470.344	186.3	141.39							470.344	0.557901	0.434832		470.344	0.731865	0.18223	0.632766	0.557901	0.434832
					471.252	188.507	142.543							471.252	0.564511	0.438378		471.252				0.564511	0.438378
					472.16	190.37	142.55							472.16	0.57009	0.4384		472.16	0.724162	0.180552	0.63581	0.57009	0.4384
					473.068	190.963	142.22							473.068	0.571865	0.437385		473.068				0.571865	0.437385
					473.976	193.43	142.707							473.976	0.579253	0.438882		473.976	0.713037	0.18011	0.643626	0.579253	0.438882
					474.884	196.217	144.807							474.884	0.587599	0.445341		474.884				0.587599	0.445341
					475.792	199.023	146.7							475.792	0.596002	0.451163		475.792	0.722765	0.178618	0.651897	0.596002	0.451163
					476.7	202.047	147.973							476.7	0.605058	0.455078		476.7				0.605058	0.455078
					477.608	204.24	148.55							477.608	0.611625	0.456852		477.608	0.725176	0.177024	0.650307	0.611625	0.456852
					478.516	206.99	147.383							478.516	0.61986	0.453263		478.516				0.61986	0.453263
					479.424	209.217	146.88							479.424	0.62653	0.451716		479.424	0.726014	0.176859	0.642945	0.62653	0.451716
					480.332	209.43	147.617							480.332	0.627167	0.453983		480.332				0.627167	0.453983
					481.24	206.237	148.27							481.24	0.617605	0.455991		481.24	0.737194	0.179425	0.6389	0.617605	0.455991
					482.148	201.287	146.937							482.148	0.602782	0.451891		482.148				0.602782	0.451891
					483.056	196.663	145.157							483.056	0.588935	0.446417		483.056	0.747184	0.184691	0.635128	0.588935	0.446417
					483.964	193.7	142.447							483.964	0.580062	0.438083		483.964				0.580062	0.438083
					484.872	192.03	139.067							484.872	0.575061	0.427688		484.872	0.74514	0.188022	0.640673	0.575061	0.427688
					485.78	191.007	136.767							485.78	0.571997	0.420614		485.78				0.571997	0.420614
					486.688	190.607	135.36							486.688	0.570799	0.416287		486.688	0.728459	0.187996	0.645308	0.570799	0.416287
					487.596	191.257	133.52							487.596	0.572746	0.410629		487.596				0.572746	0.410629
					488.504	191.983	132.713							488.504	0.57492	0.408147		488.504	0.715081	0.189191	0.64808	0.57492	0.408147
					489.412	193.603	133.023							489.412	0.579771	0.4091		489.412				0.579771	0.4091
					490.32	194.667	133.627							490.32	0.582958	0.410958		490.32	0.707394	0.191417	0.650443	0.582958	0.410958
					491.228	197.647	133.473							491.228	0.591882	0.410484		491.228				0.591882	0.410484
					492.136	201.457	134.237							492.136	0.603291	0.412834		492.136	0.706607	0.191842	0.653488	0.603291	0.412834
					493.044	207.393	134.91							493.044	0.621067	0.414903		493.044				0.621067	0.414903
					493.952	213.303	135.693							493.952	0.638766	0.417311		493.952	0.699919	0.191991	0.651307	0.638766	0.417311
					494.86	216.993	137.663							494.86	0.649816	0.42337		494.86				0.649816	0.42337
					495.768	220.51	140.293							495.768	0.660348	0.431458		495.768	0.700739	0.187703	0.641172	0.660348	0.431458
					496.676	221.863	142.077							496.676	0.6644	0.436945		496.676				0.6644	0.436945
					497.584	221.54	142.953							497.584	0.663432	0.439639		497.584	0.697946	0.181923	0.62454	0.663432	0.439639
					498.492	220.637	142.657							498.492	0.660728	0.438729		498.492				0.660728	0.438729
					499.4	218.41	141.087							499.4	0.654059	0.4339		499.4	0.692897	0.179951	0.605999	0.654059	0.4339
					500.308	212.207	138.47							500.308	0.635483	0.425852		500.308				0.635483	0.425852
					501.216	210.133	136.767							501.216	0.629273	0.420614		501.216	0.693578	0.180961	0.59841	0.629273	0.420614
					502.124	211.427	136.333							502.124	0.633148	0.41928		502.124				0.633148	0.41928
					503.032	212.74	138.047							503.032	0.63708	0.424551		503.032	0.704077	0.186508	0.602363	0.63708	0.424551
					503.94	213.86	139.533							503.94	0.640434	0.429121		503.94				0.640434	0.429121
					504.848	213.07	141.163							504.848	0.638068	0.434134		504.848	0.704268	0.191821	0.604681	0.638068	0.434134
					505.756	209.48	140.837							505.756	0.627317	0.433131		505.756				0.627317	0.433131
					506.664	204.853	138.74							506.664	0.613461	0.426682		506.664	0.702976	0.194053	0.615224	0.613461	0.426682
					507.572	200.913	136.16							507.572	0.601662	0.418748		507.572				0.601662	0.418748
					508.48	200.43	133.483							508.48	0.600216	0.410515		508.48	0.700791	0.189924	0.631175	0.600216	0.410515
					509.388	206.007	132.323							509.388	0.616917	0.406947		509.388				0.616917	0.406947
					510.296	213.957	133.28							510.296	0.640724	0.409891		510.296	0.694888	0.184159	0.635719	0.640724	0.409891
					511.204	220.87	136.667							511.204	0.661426	0.420307		511.204				0.661426	0.420307
					512.112	224.97	140.833							512.112	0.673704	0.433119		512.112	0.691658	0.176546	0.644581	0.673704	0.433119
					513.02	225.923	144.47							513.02	0.676558	0.444304		513.02				0.676558	0.444304
					513.928	225.95	144.73							513.928	0.676639	0.445104		513.928	0.6886	0.172491	0.644354	0.676639	0.445104
					514.836	223.36	142.46							514.836	0.668883	0.438123		514.836				0.668883	0.438123
					515.744	221.113	139.843							515.744	0.662154	0.430074		515.744	0.691658	0.170568	0.633129	0.662154	0.430074
					516.652	219.853	136.897							516.652	0.65838	0.421014		516.652				0.65838	0.421014
					517.56	218.853	134.81							517.56	0.655386	0.414596		517.56	0.698836	0.17212	0.61995	0.655386	0.414596
					518.468	218.367	133.48							518.468	0.65393	0.410506		518.468				0.65393	0.410506
					519.376	218.123	133.483							519.376	0.6532	0.410515		519.376	0.706188	0.169702	0.605453	0.6532	0.410515
					520.284	218.377	133.227							520.284	0.65396	0.409728		520.284				0.65396	0.409728
					521.192	219.467	133.307							521.192	0.657225	0.409974		521.192	0.71239	0.166966	0.585821	0.657225	0.409974
					522.1	217.223	133.023							522.1	0.650505	0.4091		522.1				0.650505	0.4091
					523.008	212.733	132.037							523.008	0.637059	0.406068		523.008	0.722818	0.167067	0.577687	0.637059	0.406068
					523.916	209.137	129.51							523.916	0.62629	0.398296		523.916				0.62629	0.398296
					524.824	207.607	126.777							524.824	0.621708	0.389891		524.824	0.723132	0.168156	0.583686	0.621708	0.389891
					525.732	207.24	125.337							525.732	0.620609	0.385463		525.732				0.620609	0.385463
					526.64	208.62	125.99							526.64	0.624742	0.387471		526.64	0.710957	0.16924	0.587094	0.624742	0.387471
					527.548	211.823	128.1							527.548	0.634334	0.39396		527.548				0.634334	0.39396
					528.456	213.887	129.897							528.456	0.640514	0.399486		528.456	0.71632	0.171164	0.597319	0.640514	0.399486
					529.364	217.06	131.49							529.364	0.650016	0.404386		529.364				0.650016	0.404386
					530.272	220.603	132.357							530.272	0.660626	0.407052		530.272	0.721683	0.171073	0.609361	0.660626	0.407052
					531.18	223.967	132.71							531.18	0.6707	0.408138		531.18				0.6707	0.408138
					532.088	226.22	133.213							532.088	0.677447	0.409684		532.088	0.716406	0.174075	0.613906	0.677447	0.409684
					532.996	226.357	132.49							532.996	0.677858	0.407461		532.996				0.677858	0.407461
					533.904	226.697	132.717							533.904	0.678876	0.408159		533.904	0.710975	0.174607	0.615905	0.678876	0.408159
					534.812	225.803	132.983							534.812	0.676199	0.408977		534.812				0.676199	0.408977
					535.72	226.757	133.307							535.72	0.679055	0.409974		535.72	0.704758	0.175196	0.609453	0.679055	0.409974
					536.628	229.183	134.99							536.628	0.68632	0.415149		536.628				0.68632	0.415149
					537.536	234.1	136.75							537.536	0.701045	0.420562		537.536	0.700566	0.177444	0.59182	0.701045	0.420562
					538.444	238.523	138.223							538.444	0.71429	0.425092		538.444				0.71429	0.425092
					539.352	240.217	138.013							539.352	0.719363	0.424446		539.352	0.700338	0.174197	0.585912	0.719363	0.424446
					540.26	238.653	138							540.26	0.71468	0.424406		540.26				0.71468	0.424406
					541.168	235.347	136.3							541.168	0.704779	0.419178		541.168	0.709927	0.174511	0.586276	0.704779	0.419178
					542.076	231.367	135.673							542.076	0.692861	0.41725		542.076				0.692861	0.41725
					542.984	227.647	134.133							542.984	0.681721	0.412514		542.984	0.717596	0.177916	0.583231	0.681721	0.412514
					543.892	229.427	131.983							543.892	0.687051	0.405902		543.892				0.687051	0.405902
					544.8	232.57	130.147							544.8	0.696463	0.400255		544.8	0.713176	0.178049	0.584003	0.696463	0.400255
					545.708	239.493	130.32							545.708	0.717195	0.400787		545.708				0.717195	0.400787
					546.616	244.63	130.85							546.616	0.732579	0.402417		546.616	0.701753	0.175972	0.577868	0.732579	0.402417
					547.524	245.77	130.99							547.524	0.735993	0.402848		547.524				0.735993	0.402848
					548.432	242.683	131.957							548.432	0.726748	0.405822		548.432	0.693874	0.174882	0.578686	0.726748	0.405822
					549.34	240.697	132.32							549.34	0.720801	0.406938		549.34				0.720801	0.406938
					550.248	240.823	131.877							550.248	0.721178	0.405576		550.248	0.677072	0.170249	0.578323	0.721178	0.405576
					551.156	245.907	132.88							551.156	0.736403	0.40866		551.156				0.736403	0.40866
					552.064	255.163	134.747							552.064	0.764121	0.414402		552.064	0.676356	0.165398	0.578959	0.764121	0.414402
					552.972	265.977	138.04							552.972	0.796505	0.424529		552.972				0.796505	0.424529
					553.88	273.323	140.997							553.88	0.818504	0.433623		553.88	0.66935	0.162126	0.583004	0.818504	0.433623
					554.788	278.947	143.057							554.788	0.835346	0.439959		554.788				0.835346	0.439959
					555.696	279.007	144.737							555.696	0.835525	0.445125		555.696	0.66542	0.159857	0.580913	0.835525	0.445125
					556.604	271.393	144.267							556.604	0.812724	0.44368		556.604				0.812724	0.44368
					557.512	264.94	142.347							557.512	0.7934	0.437775		557.512	0.651623	0.159437	0.577232	0.7934	0.437775
					558.42	261.897	141.347							558.42	0.784287	0.4347		558.42				0.784287	0.4347
					559.328	259.537	139.377							559.328	0.77722	0.428641		559.328	0.64654	0.162652	0.579368	0.77722	0.428641
					560.236	259.16	137.83							560.236	0.776091	0.423884		560.236				0.776091	0.423884
					561.144	259.703	136.56							561.144	0.777717	0.419978		561.144	0.643711	0.166036	0.576187	0.777717	0.419978
					562.052	259.797	136.36							562.052	0.777998	0.419363		562.052				0.777998	0.419363
					562.96	261.093	136.453							562.96	0.781879	0.419649		562.96	0.653143	0.168475	0.575369	0.781879	0.419649
					563.868	262.723	137.513							563.868	0.786761	0.422909		563.868				0.786761	0.422909
					564.776	263.573	138.903							564.776	0.789306	0.427184		564.776	0.656321	0.174691	0.583458	0.789306	0.427184
					565.684	261.087	138.817							565.684	0.781861	0.426919		565.684				0.781861	0.426919
					566.592	257.957	137.573							566.592	0.772488	0.423093		566.592	0.656531	0.173708	0.583776	0.772488	0.423093
					567.5	254.763	135.85							567.5	0.762923	0.417794		567.5				0.762923	0.417794
					568.408	256.377	134.347							568.408	0.767757	0.413172		568.408	0.666364	0.173655	0.58205	0.767757	0.413172
					569.316	259.357	133.187							569.316	0.776681	0.409605		569.316				0.776681	0.409605
					570.224	264.327	133.473							570.224	0.791564	0.410484		570.224	0.666924	0.169622	0.581095	0.791564	0.410484
					571.132	271.777	134.59							571.132	0.813874	0.413919		571.132				0.813874	0.413919
					572.04	276.69	136.777							572.04	0.828587	0.420645		572.04	0.662871	0.170861	0.587457	0.828587	0.420645
					572.948	280.527	138.707							572.948	0.840077	0.426581		572.948				0.840077	0.426581
					573.856	285.91	140.637							573.856	0.856197	0.432516		573.856	0.657649	0.168231	0.587821	0.856197	0.432516
					574.764	288.04	141.767							574.764	0.862576	0.435992		574.764				0.862576	0.435992
					575.672	286.277	141.707							575.672	0.857296	0.435807		575.672	0.641492	0.164836	0.591593	0.857296	0.435807
					576.58	283.133	139.553							576.58	0.847881	0.429183		576.58				0.847881	0.429183
					577.488	279.91	136.43							577.488	0.83823	0.419578		577.488	0.630207	0.166446	0.585503	0.83823	0.419578
					578.396	279.417	134.107							578.396	0.836753	0.412434		578.396				0.836753	0.412434
					579.304	280.237	133.08							579.304	0.839209	0.409275		579.304	0.624985	0.167428	0.582367	0.839209	0.409275
					580.212	281.687	132.183							580.212	0.843551	0.406517		580.212				0.843551	0.406517
					581.12	283.39	132.35							581.12	0.848651	0.40703		581.12	0.621108	0.167705	0.581777	0.848651	0.40703
					582.028	285.833	133.343							582.028	0.855967	0.410084		582.028				0.855967	0.410084
					582.936	288.737	133.417							582.936	0.864663	0.410312		582.936	0.622803	0.166344	0.575051	0.864663	0.410312
					583.844	289.6	133.64							583.844	0.867248	0.410998		583.844				0.867248	0.410998
					584.752	288.02	134.103							584.752	0.862516	0.412422		584.752	0.626644	0.161668	0.569552	0.862516	0.412422
					585.66	286.42	133.933							585.66	0.857725	0.411899		585.66				0.857725	0.411899
					586.568	283.357	134.223							586.568	0.848552	0.412791		586.568	0.636181	0.163417	0.56878	0.848552	0.412791
					587.476	282.23	133.797							587.476	0.845177	0.411481		587.476				0.845177	0.411481
					588.384	283.633	133.993							588.384	0.849379	0.412083		588.384	0.641405	0.16535	0.571825	0.849379	0.412083
					589.292	285.26	134.467							589.292	0.854251	0.413541		589.292				0.854251	0.413541
					590.2	289.27	135.617							590.2	0.866259	0.417078		590.2	0.6486	0.169283	0.574006	0.866259	0.417078
					591.108	293.663	136.663							591.108	0.879415	0.420295		591.108				0.879415	0.420295
					592.016	300.19	138.537							592.016	0.898961	0.426058		592.016	0.656392	0.171509	0.575915	0.898961	0.426058
					592.924	305.773	141.127							592.924	0.91568	0.434023		592.924				0.91568	0.434023
					593.832	308.133	144.233							593.832	0.922747	0.443575		593.832	0.661543	0.170866	0.579641	0.922747	0.443575
					594.74	312.607	148.013							594.74	0.936145	0.455201		594.74				0.936145	0.455201
					595.648	312.083	150.68							595.648	0.934576	0.463403		595.648	0.659237	0.167593	0.574279	0.934576	0.463403
					596.556	310.36	150.797							596.556	0.929416	0.463762		596.556				0.929416	0.463762
					597.464	308.763	149.71							597.464	0.924634	0.460419		597.464	0.650381	0.165175	0.57037	0.924634	0.460419
					598.372	308.073	146.62							598.372	0.922568	0.450916		598.372				0.922568	0.450916
					599.28	308.013	143.773							599.28	0.922388	0.442161		599.28	0.652058	0.163146	0.576641	0.922388	0.442161
					600.188	309.767	142.797							600.188	0.927641	0.439159		600.188				0.927641	0.439159
					601.096	311.88	142.733							601.096	0.933968	0.438962		601.096	0.649019	0.160723	0.58314	0.933968	0.438962
					602.004	311.733	143.857							602.004	0.933528	0.442419		602.004				0.933528	0.442419
					602.912	307.057	145.097							602.912	0.919525	0.446233		602.912	0.645927	0.157232	0.585912	0.919525	0.446233
					603.82	302.877	144.82							603.82	0.907007	0.445381		603.82				0.907007	0.445381
					604.728	295.95	143.203							604.728	0.886264	0.440408		604.728	0.633736	0.159203	0.586503	0.886264	0.440408
					605.636	288.433	140.517							605.636	0.863753	0.432147		605.636				0.863753	0.432147
					606.544	285.137	137.51							606.544	0.853883	0.422899		606.544	0.610732	0.160484	0.573688	0.853883	0.422899
					607.452	280.76	135.093							607.452	0.840775	0.415466		607.452				0.840775	0.415466
					608.36	274.78	133.34							608.36	0.822867	0.410075		608.36	0.59758	0.16119	0.561282	0.822867	0.410075
					609.268	271.423	132.133							609.268	0.812814	0.406363		609.268				0.812814	0.406363
					610.176	270.53	132.447							610.176	0.81014	0.407329		610.176	0.593702	0.163571	0.560282	0.81014	0.407329
					611.084	274.683	133.067							611.084	0.822577	0.409235		611.084				0.822577	0.409235
					611.992	281.863	134.537							611.992	0.844078	0.413756		611.992	0.589895	0.171062	0.570007	0.844078	0.413756
					612.9	289.827	136.083							612.9	0.867927	0.418511		612.9				0.867927	0.418511
					613.808	296.767	138.82							613.808	0.88871	0.426928		613.808	0.589963	0.176907	0.581686	0.88871	0.426928
					614.716	301.25	140.943							614.716	0.902135	0.433457		614.716				0.902135	0.433457
					615.624	305.06	143.153							615.624	0.913545	0.440254		615.624	0.588933	0.178692	0.580959	0.913545	0.440254
					616.532	307.663	144.777							616.532	0.92134	0.445248		616.532				0.92134	0.445248
					617.44	305.293	145.383							617.44	0.914243	0.447112		617.44	0.583397	0.178799	0.581595	0.914243	0.447112
					618.348	298.807	143.8							618.348	0.894819	0.442244		618.348				0.894819	0.442244
					619.256	288.497	139.24							619.256	0.863945	0.42822		619.256	0.57772	0.179851	0.57905	0.863945	0.42822
					620.164	279.373	135.417							620.164	0.836621	0.416463		620.164				0.836621	0.416463
					621.072	274.317	131.933							621.072	0.821481	0.405748		621.072	0.581755	0.18434	0.584003	0.821481	0.405748
					621.98	273.66	130.427							621.98	0.819513	0.401116		621.98				0.819513	0.401116
					622.888	278.457	130.587							622.888	0.833878	0.401608		622.888	0.588428	0.192517	0.583004	0.833878	0.401608
					623.796	281.713	133.283							623.796	0.843629	0.4099		623.796				0.843629	0.4099
					624.704	285.87	136.227							624.704	0.856078	0.418954		624.704	0.592253	0.194509	0.582004	0.856078	0.418954
					625.612	289.77	138.71							625.612	0.867757	0.42659		625.612				0.867757	0.42659
					626.52	291.77	140.717							626.52	0.873746	0.432762		626.52	0.596112	0.193229	0.579095	0.873746	0.432762
					627.428	291.307	141.72							627.428	0.872359	0.435847		627.428				0.872359	0.435847
					628.336	288.823	139.853							628.336	0.864921	0.430105		628.336	0.594087	0.190264	0.570552	0.864921	0.430105
					629.244	288.467	138.66							629.244	0.863855	0.426436		629.244				0.863855	0.426436
					630.152	291.56	137.777							630.152	0.873117	0.423721		630.152	0.601371	0.191407	0.553192	0.873117	0.423721
					631.06	298.783	139.047							631.06	0.894747	0.427626		631.06				0.894747	0.427626
					631.968	306.223	141.953							631.968	0.917028	0.436564		631.968	0.594994	0.193537	0.54833	0.917028	0.436564
					632.876	314.127	145.197							632.876	0.940697	0.44654		632.876				0.940697	0.44654
					633.784	319.843	147.487							633.784	0.957815	0.453583		633.784	0.593841	0.191194	0.542558	0.957815	0.453583
					634.692	321.48	149.837							634.692	0.962717	0.46081		634.692				0.962717	0.46081
					635.6	315.293	149.65							635.6	0.944189	0.460235		635.6	0.596602	0.186784	0.538605	0.944189	0.460235
					636.508	307.553	147.66							636.508	0.92101	0.454115		636.508				0.92101	0.454115
					637.416	301.88	145.677							637.416	0.904022	0.448016		637.416	0.59999	0.180355	0.546967	0.904022	0.448016
					638.324	300.21	144.277							638.324	0.899021	0.443711		638.324				0.899021	0.443711
					639.232	302.46	143.35							639.232	0.905759	0.44086		639.232	0.603221	0.180244	0.557783	0.905759	0.44086
					640.14	309.26	145.133							640.14	0.926122	0.446343		640.14				0.926122	0.446343
					641.048	319.637	147.967							641.048	0.957198	0.455059		641.048	0.593212	0.178469	0.563281	0.957198	0.455059
					641.956	325.37	150.28							641.956	0.974366	0.462172		641.956				0.974366	0.462172
					642.864	328.087	150.327							642.864	0.982502	0.462317		642.864	0.588147	0.181556	0.57396	0.982502	0.462317
					643.772	327.717	148.973							643.772	0.981394	0.458153		643.772				0.981394	0.458153
					644.68	320.683	147.083							644.68	0.96033	0.45234		644.68	0.581964	0.183702	0.575414	0.96033	0.45234
					645.588	311.98	142.683							645.588	0.934268	0.438809		645.588				0.934268	0.438809
					646.496	303.53	140.617							646.496	0.908963	0.432455		646.496	0.58193	0.18951	0.569688	0.908963	0.432455
					647.404	298.463	140.38							647.404	0.893789	0.431726		647.404				0.893789	0.431726
					648.312	296.927	140.027							648.312	0.889189	0.43064		648.312	0.580583	0.192501	0.564099	0.889189	0.43064
					649.22	301.04	140.3							649.22	0.901506	0.43148		649.22				0.901506	0.43148
					650.128	308.12	141.663							650.128	0.922708	0.435672		650.128	0.584236	0.195179	0.570007	0.922708	0.435672
					651.036	313.24	144.023							651.036	0.938041	0.44293		651.036				0.938041	0.44293
					651.944	314.113	144.54							651.944	0.940655	0.44452		651.944	0.592636	0.202011	0.577323	0.940655	0.44452
					652.852	312.627	143.85							652.852	0.936205	0.442398		652.852				0.936205	0.442398
					653.76	310.693	142.65							653.76	0.930414	0.438707		653.76	0.592706	0.204456	0.576142	0.930414	0.438707
					654.668	311.983	141.71							654.668	0.934277	0.435816		654.668				0.934277	0.435816
					655.576	317.09	141.873							655.576	0.94957	0.436318		655.576	0.581283	0.203967	0.563872	0.94957	0.436318
					656.484	319.01	143.02							656.484	0.95532	0.439845		656.484				0.95532	0.439845
					657.392	318.287	143.57							657.392	0.953155	0.441536		657.392	0.57227	0.195981	0.55092	0.953155	0.441536
					658.3	315.967	142.727							658.3	0.946207	0.438944		658.3				0.946207	0.438944
					659.208	316.557	142.153							659.208	0.947974	0.437179		659.208	0.563396	0.188261	0.541195	0.947974	0.437179
					660.116	321.133	144.26							660.116	0.961678	0.443659		660.116				0.961678	0.443659
					661.024	326.127	146.39							661.024	0.976633	0.450209		661.024	0.554716	0.184856	0.543877	0.976633	0.450209
					661.932	330.02	148.647							661.932	0.988291	0.45715		661.932				0.988291	0.45715
					662.84	332.893	150.983							662.84	0.996895	0.464334		662.84	0.545003	0.18374	0.545058	0.996895	0.464334
					663.748	333.93	152.523							663.748	1	0.469071		663.748				1	0.469071
					664.656	330.84	151.227							664.656	0.990747	0.465085		664.656	0.54876	0.184016	0.542149	0.990747	0.465085
					665.564	325.54	150.223							665.564	0.974875	0.461997		665.564				0.974875	0.461997
					666.472	316.267	147.953							666.472	0.947106	0.455016		666.472	0.548218	0.18272	0.538332	0.947106	0.455016
					667.38	312.777	146.037							667.38	0.936654	0.449124		667.38				0.936654	0.449124
					668.288	309.487	145.47							668.288	0.926802	0.44738		668.288	0.554716	0.185976	0.535833	0.926802	0.44738
					669.196	309.103	145.223							669.196	0.925652	0.44662		669.196				0.925652	0.44662
					670.104	311.543	146.817							670.104	0.932959	0.451522		670.104	0.55966	0.189478	0.539332	0.932959	0.451522
					671.012	314	148.567							671.012	0.940317	0.456904		671.012				0.940317	0.456904
					671.92	313.187	148.677							671.92	0.937882	0.457243		671.92	0.569964	0.196725	0.539695	0.937882	0.457243
					672.828	313.583	147.607							672.828	0.939068	0.453952		672.828				0.939068	0.453952
					673.736	315.047	146.88							673.736	0.943452	0.451716		673.736	0.572514	0.199891	0.541922	0.943452	0.451716
					674.644	314.38	145.933							674.644	0.941455	0.448804		674.644				0.941455	0.448804
					675.552	307.787	143.42							675.552	0.921711	0.441075		675.552	0.574976	0.200078	0.544603	0.921711	0.441075
					676.46	302.593	140.48							676.46	0.906157	0.432033		676.46				0.906157	0.432033
					677.368	297.16	139.097							677.368	0.889887	0.42778		677.368	0.577544	0.201794	0.552466	0.889887	0.42778
					678.276	293.747	137.33							678.276	0.879666	0.422346		678.276				0.879666	0.422346
					679.184	297.367	136.41							679.184	0.890507	0.419517		679.184	0.576287	0.203286	0.560191	0.890507	0.419517
					680.092	302.53	137.223							680.092	0.905968	0.422017		680.092				0.905968	0.422017

## Sheet: Fig2
	Panel B - Phenotype Penetrance												Panel D - Pax7 Cell Counts																																Panel F - Sox10 Cell Counts
	CKIP-1 MO				Control MO								CKIP-1 MO									Control MO																							CKIP-1 MO
	Embryo	Phenotype	Phenotype Comments		Embryo	Phenotype	Phenotype Comments
	1	Severe	Almost no HNK1 staining on right side		1	None	Good migration								Uninjected side			MO Injected side
	2	Mild	NT closure defect; crest migration reduced in sections		2	None	Good migration						Embryo	Slide/section	Total	Tube	Migratory	Total	Tube	Migratory				Uninjected side			MO Injected side
	3	Severe	Significantly reduced migratory crest		3	None	Good migration						1	51a	39	12	27	11	10	1		Embryo	Section	Total	Tube	Migratory	Total	Tube	Migratory				Control side			Experimental side				Experimental / Control Ratio							Uninjected side	MO Injected side
	4	None			4	None							1	51b	31	5	26	14	14	0		1	sec1	33	24	9	32	31	1		Control MO	Embryo	Total	Tube	Migratory	Total	Tube	Migratory		Total	Tube	Migratory			Embryo	Section	Sox10 Total	Sox10 Total
	5	Severe	No migratory crest (Pax7 or HNK1)		5	Mild	Slight delay on MO side						1	51c	5	1	4	3	2	1		1	sec2	69	34	35	52	35	17																1	sec1	45	14
	6	Mild	NT closure defect; crest migration reduced and patchy		6	None							1	51d	35	14	21	16	14	2		1	sec3	47	21	26	52	36	16			1	60.4	33.6	26.8	47.8	35.2	12.6		0.791391	1.04762	0.470149			1	sec2	51	16
	7	Severe	No migratory crest (Pax7 or HNK1)		7	Mild	Slight delay on MO side						1	51e	35	13	22	16	14	2		1	sec4	77	46	31	59	48	11			2	63	29.4	33.6	38.8	21.4	17.4		0.615873	0.727891	0.517857			1	sec3	22	11
	8	None			8	None							2	51a	41	8	33	27	18	9		1	sec5	76	43	33	44	26	18			3	50.4	19.6	30.8	45.4	18.6	26.8		0.900794	0.94898	0.87013			1	sec4	25	7
	9	Mild	NT closure defect; crest migration reduced		9	None							2	51b	16	13	3	6	4	2		2	sec1	51	27	24	35	20	15			4	58.6	21.8	36.8	39.4	22.4	17		0.672355	1.02752	0.461957			1	sec5	28	13
	10	None			10	None							2	51c	22	14	8	15	8	7		2	sec2	87	42	45	51	23	28			5	58	25	33	50	23.4	26.6		0.862069	0.936	0.806061			2	sec1	65	35
	11	Mild	Slightly reduced migratory crest		11	Mild	Slight delay on MO side						2	51d	12	8	4	13	10	3		2	sec3	69	28	41	32	19	13			6	82	27.8	54.2	92.6	38.8	53.8		1.12927	1.39568	0.99262			2	sec2	39	20
	12	None			12	None							2	51e	30	14	16	11	8	3		2	sec4	60	28	32	37	22	15			7	88	32.4	55.6	61.4	28.2	33.2		0.697727	0.87037	0.540717			2	sec3	40	21
	13	Mild	Slightly reduced migratory crest		13	None							3	53a	4	4	0	3	1	2		2	sec5	48	22	26	39	23	16			8	103	48.6	54.4	60.8	33.4	27.4		0.590291	0.687243	0.450658			2	sec4	47	22
	14	Severe	No migratory crest (Pax7 or HNK1)		14	None							3	53b	50	13	37	26	11	15		3	sec1	61	26	35	43	20	23			9	62.6	22.6	40	49.2	23.4	25.8		0.785942	1.0354	0.52439			2	sec5	64	25
	15	Severe	No migratory crest (Pax7 or HNK1)		15	Mild	Slight delay on MO side						3	53c	66	32	34	36	18	18		3	sec2	45	18	27	49	19	30																3	sec1	44	31
	16	Severe	NT closure defect; no migratory crest		16	None							4	54a	31	14	17	16	14	2		3	sec3	54	23	31	46	13	33			Average	69.5556	28.9778	40.5778	53.9333	27.2	26.7333		0.782857	0.964079	0.62606			3	sec2	42	16
	17	Mild	Mild Pax7 reduction, but crest not begun to migrate on control side		17	None							4	54c	15	4	11	18	12	6		3	sec4	46	12	34	40	19	21			StDev	17.3539	8.77237	11.2274	16.5324	7.04911	12.0279		0.167589	0.207543	0.205447			3	sec3	23	15
	18	None											4	54e	48	11	37	23	10	13		3	sec5	46	19	27	49	22	27			SEM	5.78463	2.92412	3.74247	5.5108	2.3497	4.00929		0.0558631	0.0691811	0.0684824			3	sec4	37	12
	19	Severe	Dramatically reduced crest emigration										4	55g	7	0	7	5	5	0		4	sec1	62	23	39	29	18	11																3	sec5	5	4
	20	None											4	55i	26	11	15	11	11	0		4	sec2	57	21	36	44	22	22		CKIP-1 MO														4	3	80	57
	21	Mild	Reduced migration in sections										5	sec1	49	16	33	26	13	13		4	sec3	57	23	34	48	27	21			1	29	9	20	12	10.8	1.2		0.413793	1.2	0.06			4	4	90	55
	22	Mild	Migratory crest largely absent			Summary							5	sec2	82	27	55	52	29	23		4	sec4	66	22	44	38	21	17			2	24.2	11.4	12.8	14.4	9.6	4.8		0.595041	0.842105	0.375			4	5	108	63
	23	Severe	Migratory crest largely absent										5	sec3	92	38	54	48	28	20		4	sec5	51	20	31	38	24	14			3	40	16.3333	23.6667	21.6667	10	11.6667		0.541667	0.612245	0.492958			4	6	83	61
	24	Mild	Migratory crest largely absent			Phenotype:	Control MO	CKIP-1 MO					5	sec4	101	41	60	34	24	10		5	sec1	54	16	38	36	19	17			4	25.4	8	17.4	14.6	10.4	4.2		0.574803	1.3	0.241379			4	7	92	55
	25	Mild	Migratory crest largely absent			Severe	0	12					5	sec5	104	50	54	46	29	17		5	sec2	60	26	34	56	21	35			5	85.6	34.4	51.2	41.2	24.6	16.6		0.481308	0.715116	0.324219			5	2	21	14
	26	Severe	Dramatically reduced crest emigration			Mild	4	13					6	sec1	65	29	36	56	31	25		5	sec3	62	31	31	55	25	30			6	46	24.6	21.4	29.4	19.6	9.8		0.63913	0.796748	0.457944			5	3	30	18
	27	None				None	13	7					6	sec2	44	25	19	31	19	12		5	sec4	64	29	35	63	33	30			7	53.8	36.2	17.6	29.8	22.2	7.6		0.553903	0.61326	0.431818			5	4	34	29
	28	Severe	Reduced migratory crest and Pax7 staining										6	sec3	42	26	16	17	11	6		5	sec5	50	23	27	40	19	21			8	47	22	25	31	24	7		0.659574	1.09091	0.28			5	8	27	11
	29	Mild	Qualitatively reduced Pax7 counts			n =	17	32					6	sec4	49	24	25	21	21	0		6	sec1	97	27	70	88	41	47			9	34.2	22.2	12	20.2	12.6	7.6		0.590643	0.567568	0.633333			5	9	18	11
	30	Severe	Dramatically reduced crest emigration										6	sec5	30	19	11	22	16	6		6	sec2	89	30	59	86	37	49			10	55.2	14.4	40.8	28.8	17.6	11.2		0.521739	1.22222	0.388889			6	1	62	12
	31	Mild	Patch with reduced crest at location of MO										7	sec1	94	56	38	44	28	16		6	sec3	86	36	50	108	53	55			11	106.8	53.6	53.2	49.2	29.6	19.6		0.460674	0.552239	0.398374			6	2	102	22
	32	Mild	Qualitatively reduced Pax7 counts										7	sec2	64	35	29	30	22	8		6	sec4	68	27	41	104	39	65			12	39.6	19.6	20	24.8	21.2	3.6		0.626263	1.08163	0.145161			6	3	59	17
						Control MO	CKIP-1_MO		Phenotype Classification				7	sec3	54	34	20	33	25	8		6	sec5	70	19	51	77	24	53			13	67	27.2	39.8	39.2	26.2	13		0.585075	0.963235	0.331633			6	4	82	25
						0	0		0 = none				7	sec4	30	30	0	25	21	4		7	sec1	55	23	32	48	22	26																6	5	97	38
						0	0		1 = mild				7	sec5	27	26	1	17	15	2		7	sec2	91	36	55	52	28	24			Average	50.2923	22.9949	27.2974	27.4051	18.3385	9.06667	Average	0.557201	0.889022	0.350824
						0	0		2 = severe				8	sec1	45	24	21	32	28	4		7	sec3	117	40	77	75	30	45			StDev	24.1826	12.7408	14.0737	11.147	6.9749	5.30136	StDev	0.0723141	0.269314	0.149245
						0	0						8	sec2	68	28	40	39	30	9		7	sec4	91	29	62	62	30	32			SEM	6.70704	3.53365	3.90335	3.09163	1.93449	1.47033	SEM	0.0200563	0.0746944	0.0413931
						0	0						8	sec3	51	19	32	37	25	12		7	sec5	86	34	52	70	31	39																Control MO
						0	0						8	sec4	38	18	20	27	21	6		8	sec1	115	44	71	48	26	22
						0	0						8	sec5	33	21	12	20	16	4		8	sec2	112	47	65	81	37	44										ttest	0.00342387	0.46968	0.00410271					Uninjected side	MO Injected side
						0	1						9	sec1	42	33	9	21	16	5		8	sec3	111	60	51	55	34	21										power analysis	1	0.953	1			Embryo	Section	Sox10 Total	Sox10 Total
						0	1						9	sec2	34	20	14	20	11	9		8	sec4	95	57	38	55	35	20																Emb1	5	35	21
						0	1						9	sec3	40	26	14	26	15	11		8	sec5	82	35	47	65	35	30										Control MO n=	9					Emb1	6	28	28
						0	1						9	sec4	24	13	11	20	12	8		9	sec1	68	42	26	47	32	15										CKIP-1 MO n=	13					Emb1	7	38	24
						0	1		ttest				9	sec5	31	19	12	14	9	5		9	sec2	58	17	41	44	20	24																Emb1	8	35	30
						0	1		2.5795e-06				10	sec1	72	10	62	25	8	17		9	sec3	55	15	40	37	18	19																Emb1	9	35	23
						1	1						10	sec2	53	13	40	23	14	9		9	sec4	62	16	46	61	15	46																Emb2	4	25	31
						1	1		power analysis				10	sec3	60	14	46	29	21	8		9	sec5	70	23	47	57	32	25																Emb2	6	31	28
						1	1		1				10	sec4	65	19	46	48	30	18																									Emb2	7	27	29
						1	1						10	sec5	26	16	10	19	15	4																									Emb2	8	38	26
							1						11	sec1	113	50	63	47	26	21																									Emb2	9	33	40
							1						11	sec2	128	62	66	54	31	23																									Emb3	1	57	13
							1						11	sec3	122	64	58	47	31	16																									Emb3	2	49	22
							2						11	sec4	83	50	33	47	33	14																									Emb3	3	29	14
							2						11	sec5	88	42	46	51	27	24																									Emb3	4	37	16
							2						12	sec1	48	21	27	22	20	2																									Emb3	5	38	17
							2						12	sec2	55	19	36	22	20	2																									Emb 2	sec1	58	30
							2						12	sec3	45	28	17	37	27	10																									Emb 2	sec2	50	34
							2						12	sec4	34	15	19	18	14	4																									Emb 2	sec3	40	25
							2						12	sec5	16	15	1	25	25	0																									Emb 2	sec4	15	22
							2						13	sec1	66	21	45	37	21	16																									Emb 2	sec5	16	29
							2						13	sec2	83	30	53	38	30	8																									Emb 4	sec1	34	19
							2						13	sec3	60	26	34	45	28	17																									Emb 4	sec2	26	19
							2						13	sec4	54	25	29	36	25	11																									Emb 4	sec3	35	28
							2						13	sec5	72	34	38	40	27	13																									Emb 4	sec4	21	31
																																													Emb 4	sec5	43	20
						0.235294	1.15625	Average
						0.106046	0.13552	SEM
[truncated: 4 more columns]

## Sheet: Fig3
	CKIP-1 MO Timecourse Experiment													CKIP-1 MO for Snai2 and Sox9 Stains
	HH6		Control MO			CKIP-1 MO
	Embryo	Stage	Pax7	Area	Pax7/Area	Pax7	Area	Pax7/Area	Exp/Cntl						Snai2 Count		Sox9 Count			Snai2	Sox9
	1	6	147	61210.5	0.00240155	113	49478.4	0.00228383	0.950981					Embryo	Control MO	CKIP-1 MO	Control MO	CKIP-1 MO		Expt/Cntl	Expt/Cntl
	2	6	189	167278	0.00112986	153	137486	0.00111284	0.984937					1	144	113	74	9		0.784722	0.121622
	3	6	186	130748	0.00142259	200	121415	0.00164724	1.15792					2	121	101	113	58		0.834711	0.513274
	4	6	185	115283	0.00160475	159	101645	0.00156427	0.974773					3	213	113	51	19		0.530516	0.372549
	5	6	77	93491.1	0.000823608	123	111046	0.00110764	1.34487					4	82	59				0.719512
	6	6	58	63324.8	0.000915913	86	72899.3	0.00117971	1.28802					5	99	55				0.555556
	7	6	97	102542	0.000945951	133	106510	0.00124871	1.32005
	8	6	151	95131.2	0.00158728	161	93758.7	0.00171717	1.08183					Avg	131.8	88.2	79.3333	28.6667
	9	6	241	126934	0.00189863	184	137132	0.00134177	0.706705					SEM	22.8197	12.9399	18.0954	14.9481
				Avg	0.00141446		Avg	0.00146702	0.583738	ttest				correl		0.799433		0.841883
				SEM	0.000173728		SEM	0.000127594	0.8869	power				ttest		0.0412999		0.0352269
									0.856817	correl				power		0.9949		0.9049
	HH7		Control MO			CKIP-1 MO
	Embryo	Stage	Pax7	Area	Pax7/Area	Pax7	Area	Pax7/Area	Exp/Cntl
	1	7	51	44977.4	0.0011339	1	38530.9	2.59532e-05	0.0228884
	2	7	50	29574.3	0.00169065	2	26652	7.50412e-05	0.0443859
	3	7	35	71443.7	0.000489896	20	76818.2	0.000260355	0.531449
	4	7	73	56386.1	0.00129464	66	52216.4	0.00126397	0.976307
	5	7	143	78116.9	0.00183059	40	70089.1	0.000570702	0.311759
	6	7	79	76323.5	0.00103507	27	83645.4	0.000322791	0.311855
	7	7	62	87516.9	0.000708435	20	79482.2	0.000251629	0.355189
	8	7	64	57252.8	0.00111785	21	43938.4	0.000477942	0.427555
	9	7	17	59125.4	0.000287524	7	55894.9	0.000125235	0.435563
	10	7	135	145135	0.000930172	56	112535	0.000497621	0.534978
	11	7	41	64603.1	0.000634644	22	52379	0.000420015	0.661813
	12	7	57	77010.3	0.000740161	48	69709.9	0.000688568	0.930295
	13	7	30	70091.2	0.000428014	1	69384.8	1.44124e-05	0.0336727
	14	7	25	122440	0.000204181	3	106794	2.80913e-05	0.137581
	15	7	111	70590.8	0.00157244	35	77840.1	0.00044964	0.28595
	16	7	51	38596.7	0.00132136	18	40935.7	0.000439714	0.332775
	17	7	90	55678.9	0.00161641	30	53578.8	0.000559923	0.346399
	18	7	32	26831.4	0.00119263	12	25158.3	0.00047698	0.399938
	19	7	58	83027.2	0.000698566	27	82698.3	0.000326488	0.467369
	20	7	76	52238.9	0.00145486	41	53460.7	0.000766918	0.527144
	21	7	33	34302.2	0.000962036	20	39134.8	0.000511054	0.531221
	22	7	39	62551.3	0.000623489	21	56298.3	0.000373013	0.598267
	23	7	70	57533.8	0.00121668	40	45844.7	0.00087251	0.717126
	24	7	58	55000.6	0.00105453	45	56187.4	0.000800891	0.759474
	25	7	82	40182.7	0.00204068	68	39620.6	0.00171628	0.841033
	26	7	33	56396	0.000585148	27	48464.9	0.000557104	0.952075
				Avg	0.00103325		Avg	0.000495109	7.11943e-07	ttest
				SEM	9.50403e-05		SEM	7.46791e-05	1	power
									0.555387	correl
	HH8		Control MO			CKIP-1 MO
	Embryo	Stage	Pax7	Area	Pax7/Area	Pax7	Area	Pax7/Area	Exp/Cntl
	1	8	48	21341.7	0.00224912	38	29788.9	0.00127564	0.567173
	2	8	35	36941.8	0.00094744	13	35749.4	0.00036364	0.383813
	3	8	33	31152.6	0.0010593	20	29704.8	0.00067329	0.635599
	4	8	114	42934	0.00265524	62	48942.2	0.0012668	0.477094
	5	8	15	41114.2	0.00036484	6	44323.4	0.00013537	0.371039
	6	8	92	36391.2	0.00252808	60	41478.4	0.00144654	0.572189
	7	8	128	58938	0.00217177	120	59058	0.0020319	0.935596
				Avg	0.00171083		Avg	0.0010276	0.00870301	ttest
				SEM	0.000340901		SEM	0.000251913	0.9999	power
									0.860407	correl
	HH9		Control MO			CKIP-1 MO
	Embryo	Stage	Pax7	Area	Pax7/Area	Pax7	Area	Pax7/Area	Exp/Cntl
	1	9	31	17818.3	0.00173978	6	12799.8	0.00046876	0.269436
	2	9	128	53969.8	0.0023717	56	43098.2	0.00129936	0.54786
	3	9	68	26891.7	0.00252866	53	30357.4	0.00174587	0.690433
				Avg	0.00221338		Avg	0.00117133	0.0180062	ttest
				SEM	0.000241096		SEM	0.000374186	0.9456	power
									0.986807	correl

## Sheet: Fig4
	BRE::GFP Analysis											pSmad1/5/8 Analysis							CKIP-1 MO effect on TCF/Lef:GFP Reporter
																			TCF/Lef:GFP	TCF/Lef:GFP		MO		TCF/Lef:GFP/MO
	CKIP-1 MO											CKIP-1 MO							Embryo	Control MO	CKIP-1 MO	Control MO	CKIP-1 MO	Control MO	CKIP-1 MO	CKIP-1 MO/Control MO
	BRE::GFP	BRE::GFP		MO		BRE::GFP/MO						pSmad1/5/8	pSmad1/5/8						1	330752	241748	999709	1.03375e+06	0.330849	0.233855	0.706835
	Embryo	Control MO	CKIP-1 MO	Control MO	CKIP-1 MO	Control MO	CKIP-1 MO	CKIP-1 MO/Control MO				Embryo	Control MO	CKIP-1 MO	CKIP-1 MO/Control MO				2	87814.9	153820	609726	581472	0.144024	0.264536	1.83675
	1	392735	349279	315644	656336	1.24423	0.532165	0.427706				1	4.56994e+06	3.98256e+06	0.87147				3	203904	189163	704062	606161	0.289611	0.312068	1.07754
	2	260936	279411	392755	567891	0.664374	0.492015	0.740569				2	5.99252e+06	6.00812e+06	1.0026				4	219538	276096	1.02317e+06	1.08437e+06	0.214566	0.254614	1.18665
	3	51113.5	110472	168860	1.05918e+06	0.302697	0.1043	0.344567				3	7.88255e+06	5.3914e+06	0.683967				5	303164	303346	427580	585389	0.709022	0.518196	0.73086
	4	160876	147889	204589	732863	0.786337	0.201796	0.256628				4	1.05257e+07	8.65515e+06	0.822288				6	207977	214089	1.18834e+06	575346	0.175016	0.372106	2.12613
	5	282583	164065	348323	333446	0.811269	0.492028	0.606493				5	8.77951e+06	5.81995e+06	0.662902				7	73478.7	156121	235740	635354	0.311694	0.245723	0.788348
	6	249489	279434	147998	1.45091e+06	1.68576	0.192592	0.114246				6	3.27621e+06	2.68856e+06	0.820632				8	433463	323994	1.05823e+06	872632	0.409613	0.371284	0.906427
	7	44039.6	171386	33971.2	666988	1.29638	0.256956	0.19821				7	1.45619e+07	1.03434e+07	0.71031
	8	40616.4	39716.1	283101	598765	0.14347	0.06633	0.462328															Average	0.323049	0.321548
	9	56620.9	35494.8	219538	189564	0.257909	0.187244	0.72601				Average	7.94119e+06	6.12703e+06									SEM	0.0631762	0.0340587
	10	1.28103e+06	475609	1.30045e+06	933275	0.98507	0.509612	0.517336				SEM	1.44868e+06	990923									ttest		0.97357
	11	289392	214645	296325	469523	0.976604	0.457156	0.468108				ttest		0.0197591									power		0.9737
	12	246271	171349	424391	246961	0.580293	0.69383	1.19566				power		0.9999									n		8
	13	62369.1	51920	559886	413129	0.111396	0.125675	1.12818				n		7									correl		0.752591
	14	187651	91747.2	297570	252570	0.630611	0.363254	0.576035				correl		0.957618
	15	91553.2	70032.9	483787	287743	0.189243	0.243387	1.28611
	16	744384	533455	511247	854191	1.45602	0.624515	0.42892
	17	89879.1	61243.7	228168	160204	0.393916	0.382284	0.970471
	18	341581	214332	391773	662408	0.871886	0.323565	0.371109				CKIP-1 OE
	19	59778.6	50226.8	229408	365222	0.260577	0.137524	0.527766				pSmad1/5/8	pSmad1/5/8
	20	128392	122849	271631	383501	0.472672	0.320336	0.677714				Embryo	H2B-RFP	CKIP-1 OE	CKIP-1 OE/H2B-RP
	21	50295.6	57860.7	249974	248249	0.201203	0.233076	1.15841				1	1.12715e+07	7.54029e+06	0.668969
	22	282757	183289	338331	400976	0.835739	0.457107	0.546949				2	2.36072e+06	1.36931e+06	0.58004
	23	84571.9	50130.7	508623	635412	0.166276	0.0788949	0.474481				3	4.65401e+06	2.98892e+06	0.642224
	24	68734.7	82221.3	362691	334852	0.189513	0.245545	1.29566				4	2.87793e+06	1.94914e+06	0.677271
												5	2.30749e+06	2.5721e+06	1.11467
					Average	0.646394	0.321716					6	2.26473e+06	1.28424e+06	0.56706
					SEM	0.0930096	0.0362851					7	1.40377e+06	986082	0.702451
					ttest		0.000519841					8	2.02358e+06	1.02095e+06	0.504528
					power		1					9	720599	658007	0.91314
					n		24					10	2.8674e+06	2.14036e+06	0.746445
					correl		0.51593
												Average	3.27517e+06	2.25094e+06
												SEM	946072	633248
												ttest		0.0160204
	Smurf1 OE											power		0.9999
	BRE::GFP	BRE::GFP		H2B-RFP		BRE::GFP/H2B-RFP						n		10
	Embryo	Control	Smurf1 OE	Control	Smurf1 OE	Control	Smurf1 OE	Smurf1 OE/Control				correl		0.981585
	1	631140	27521.3	5.35672e+06	4.12917e+06	0.117822	0.0066651	0.0565691
	2	4.15182e+07	9.63555e+06	2.50661e+07	1.09469e+07	1.65635	0.880204	0.531412
	3	1.3791e+06	145915	1.26606e+07	9.83586e+06	0.108929	0.014835	0.13619
	4	849350	528591	1.93016e+06	1.84676e+06	0.440042	0.286226	0.650452				Smurf1 OE
	5	3.37011e+07	4.51124e+06	6.58768e+07	1.23753e+07	0.511577	0.364537	0.712576				pSmad1/5/8	pSmad1/5/8
	6	1.91163e+06	529484	3.84167e+06	7.2529e+06	0.497605	0.0730031	0.146709				Embryo	H2B-RFP	Smurf1 OE	Smurf1 OE/H2B-RFP
	7	4.06703e+06	552645	1.21643e+07	8.18653e+06	0.334341	0.0675066	0.20191				1	654700	213681	0.32638
	8	7.31982e+06	3.06482e+06	1.74209e+07	1.32407e+07	0.420174	0.23147	0.55089				2	563762	283541	0.502944
	9	2.98817e+06	2.06221e+06	1.01832e+07	7.81814e+06	0.29344	0.263772	0.898898				3	1.12433e+06	1.24111e+06	1.10386
												4	467384	291372	0.62341
					Average	0.486698	0.243135					5	2.26386e+06	1.64514e+06	0.726697
					SEM	0.154325	0.0905878					6	2.18702e+06	819261	0.374601
					ttest		0.013041					7	1.03388e+06	991768	0.959271
					power		0.9999					8	753758	804122	1.06682
					n		9					9	606938	228505	0.376488
					correl		0.935189
												Average	1.07285e+06	724278
												SEM	229237	170384
	CKIP-1 OE											ttest		0.0489146
	BRE::GFP	BRE::GFP		H2B-RFP		BRE::GFP/H2B-RFP						power		0.9999
	Embryo	Control	CKIP-1 OE	Control	CKIP-1 OE	Control	CKIP-1 OE	CKIP-1 OE/Control				n		9
	1	1.30381e+06	2.03079e+06	152901	4.10137e+06	8.52719	0.495149	0.058067				correl		0.755378
	2	6.30924e+06	5.34111e+06	508001	3.57428e+06	12.4198	1.49432	0.120318
	3	178163	141496	320081	744166	0.556621	0.19014	0.341598
	4	5.28993e+06	5.06954e+06	1.06212e+06	2.85467e+06	4.98055	1.77587	0.356561
	5	7.71681e+06	5.47305e+06	1.87413e+06	3.86798e+06	4.11753	1.41496	0.343644				Smurf1 C700A
	6	1.37954e+06	1.9386e+06	702097	7.06544e+06	1.96489	0.274378	0.139641				pSmad1/5/8	pSmad1/5/8
	7	2.18429e+06	4.77125e+06	610115	2.93778e+06	3.58012	1.6241	0.453645				Embryo	H2B-RFP	C700A	C700A/H2B-RFP
												1	783848	747373	0.953467
					Average	5.16381	1.03842					2	2.67344e+06	1.73264e+06	0.648095
					SEM	1.53574	0.259806					3	2.3027e+06	3.10394e+06	1.34795
					ttest		0.0298887					4	1.72143e+06	2.78031e+06	1.61511
					power		0.9998					5	1.01789e+06	2.02358e+06	1.98801
					n		7					6	5.85645e+06	7.16588e+06	1.22359
					correl		0.380504					7	3.04601e+06	2.71781e+06	0.892252
												8	2.93252e+06	3.58783e+06	1.22346
												9	3.02097e+06	3.82473e+06	1.26606
	Smurf1 MO											10	3.20688e+06	3.33364e+06	1.03953
	BRE::GFP	BRE::GFP		MO		BRE::GFP/MO						11	908659	797940	0.878151
	Embryo	Control MO	Smurf1 MO	Control MO	Smurf1 MO	Control MO	Smurf1 MO	Smurf1 MO/Control MO				12	1.0772e+06	888501	0.824825
	1	527005	636027	1.11122e+07	1.14685e+07	0.0474256	0.0554588	1.16938				13	1.24377e+06	1.67172e+06	1.34407
	2	115372	139399	5.87087e+06	5.75321e+06	0.0196516	0.0242298	1.23297				14	3.55352e+06	4.94461e+06	1.39147
	3	230102	726878	3.57629e+07	5.76038e+07	0.00643411	0.0126186	1.9612
	4	266731	277350	3.09422e+07	3.38261e+07	0.00862031	0.0081993	0.951161				Average	2.38181e+06	2.80861e+06
	5	897767	2.96298e+06	4.86789e+07	1.17457e+08	0.0184426	0.0252261	1.36782				SEM	373491	472338
	6	524903	567261	1.00181e+07	9.992e+06	0.0523956	0.0567715	1.08352				ttest		0.0376581
												power		1
					Average	0.025495	0.0304174					n		14
					SEM	0.0080344	0.00855821					correl		0.931285
					ttest		0.00955548
					power		0.9997
					n		6
					correl		0.991402					Smurf1 MO
												pSmad1/5/8	pSmad1/5/8
												Embryo	Control MO	Smurf1 MO	Smurf1 MO/Control MO
												1	1.04137e+07	1.19567e+07	1.14817
												2	2.02395e+07	2.46264e+07	1.21675
												3	1.13585e+07	9.85298e+06	0.867453
												4	1.13577e+07	1.39261e+07	1.22614
												5	9.58524e+06	1.16535e+07	1.21578
												6	9.66232e+06	1.2591e+07	1.30311
												7	1.39779e+07	2.10983e+07	1.50941
												8	1.31809e+07	1.65951e+07	1.25903
												9	1.10438e+07	1.47818e+07	1.33847
												10	6.82439e+06	1.10905e+07	1.62512
												Average	1.17644e+07	1.48173e+07
												SEM	1.13028e+06	1.49558e+06
												ttest		0.00189658
												power		1
												n		10
												correl		0.892647

## Sheet: Fig5
	pSmad1/5/8
	Treatment	Replicates
		pSmad/S6	Average Normalized Percentage	Std. Error	Relative to Control	Adj. Std. Error			pSmad/S6
	H2B-RFP	1.09877	1.15167	0.0693816	1	0.0602443	t-test		To Graph:	Relative to Cntl	SEM
		1.06702					0.0178876		H2B-RFP	1	0.0602443
		1.28922					power		V5-Smurf1	0.432122	0.133513
							0.9623
	V5-Smurf1	0.598263	0.497662	0.153763	0.432122	0.133513
		0.699033
		0.195689
	Smad1
	Treatment	Replicates
		Smad1/S6	Average Normalized Percentage	Std. Error	Relative to Control	Adj. Std. Error			Smad1/S6
	H2B-RFP	0.985611	1.01611	0.0377999	1	0.0372006	t-test		To Graph:	Relative to Cntl	SEM
		0.971453					0.030119		H2B-RFP	1	0.0372006
		1.09127					power		V5-Smurf1	0.623663	0.107079
							0.9564
	V5-Smurf1	0.742514	0.63371	0.108804	0.623663	0.107079
		0.524907
		0.210698
	Smad5
	Treatment	Replicates
		Smad5/S6	Average Normalized Percentage	Std. Error	Relative to Control	Adj. Std. Error			Smad5/S6
	H2B-RFP	1.32864	1.42938	0.0820764	1	0.0574209	t-test		To Graph:	Relative to Cntl	SEM
		1.59199					0.000893267		H2B-RFP	1	0.0574209
		1.36751					power		V5-Smurf1	0.301275	0.0529989
							0.9808
	V5-Smurf1	0.506394	0.430638	0.0757557	0.301275	0.0529989
		0.354882
		0.196393
	Smad6
	Treatment	Replicates
		Smad6/S6	Average Normalized Percentage	Std. Error	Relative to Control	Adj. Std. Error			Smad6/S6
	H2B-RFP	1.15006	1.21713	0.0354395	1	0.0291172	t-test		To Graph:	Relative to Cntl	SEM
		1.27051					0.829435		H2B-RFP	1	0.0291172
		1.23082					power		V5-Smurf1	0.976738	0.0968934
							0.8422
	V5-Smurf1	1.40539	1.18882	0.117932	0.976738	0.0968934
		1.16144
		0.999623
	Smad7
	Treatment	Replicates
		Smad7/S6	Average Normalized Percentage	Std. Error	Relative to Control	Adj. Std. Error			Smad7/S6
	H2B-RFP	1.17125	0.97611	0.117516	1	0.120392	t-test		To Graph:	Relative to Cntl	SEM
		0.765093					0.922217		H2B-RFP	1	0.120392
		0.991988					power		V5-Smurf1	0.977428	0.18073
							0.9235
	V5-Smurf1	0.625538	0.954077	0.176413	0.977428	0.18073
		1.22975
		1.00694
	BMPR1A
	Treatment	Replicates
		BMPR1A/S6	Average Normalized Percentage	Std. Error	Relative to Control	Adj. Std. Error			BMPR1A/S6
	H2B-RFP	0.924173	1.05144	0.0637303	1	0.0606124	t-test		To Graph:	Relative to Cntl	SEM
		1.12115					0.097155		H2B-RFP	1	0.0606124
		1.109					power		V5-Smurf1	0.843773	0.0396137
							0.9137
	V5-Smurf1	0.871979	0.887177	0.0416514	0.843773	0.0396137
		0.823844
		0.965707
	BMPR1B
	Treatment	Replicates
		BMPR1B/S6	Average Normalized Percentage	Std. Error	Relative to Control	Adj. Std. Error			BMPR1B/S6
	H2B-RFP	1.02968	1.09015	0.0316567	1	0.0290388	t-test		To Graph:	Relative to Cntl	SEM
		1.13662					0.578325		H2B-RFP	1	0.0290388
		1.10416					power		V5-Smurf1	0.926306	0.118469
							0.7373
	V5-Smurf1	1.16339	1.00981	0.129149	0.926306	0.118469
		1.11288
		0.753167

## Sheet: Fig6
V5-Smurf1 + CKIP-1 FLAG Interaction Western Blot
	Blot: V5, pSmad1/5/8, RFP
Lanes:	10 µg each			Lane	RFP	pSmad1/5/8	V5		pSmad/RFP	V5/RFP
1	H2B-RFP + V5-Smurf1			1	6.748	2.646	9.172		0.392116	1.35922
2	CKIP-1-FLAG + V5-Smurf1			2	13.66	17.239	6.247		1.26201	0.457321
3	CKIP-1-FLAG ΔLZ + V5-Smurf1			3	13.81	6.064	13.72		0.439102	0.993483
4	H2B-RFP + V5-Smurf1			4	11.194	5.888	15.501		0.525996	1.38476
5	CKIP-1-FLAG + V5-Smurf1			5	16.193	30.403	6.529		1.87754	0.403199
6	CKIP-1-FLAG ΔLZ + V5-Smurf1			6	7.253	2.674	5.065		0.368675	0.698332
7	H2B-RFP + V5-Smurf1			7	31.461	12.541	30.71		0.398621	0.976129
8	CKIP-1-FLAG + V5-Smurf1			8	28.84	51.914	10.556		1.80007	0.366019
9	CKIP-1-FLAG ΔLZ + V5-Smurf1			9	39.699	35.545	58.734		0.895363	1.47948
				pSmad1/5/8	Replicates
					pSmad/RFP	Avg	SEM	Relative to Cntl	Adj SEM	ttest to control	power		pSmad1/5/8	To Graph:	Relative to Cntl	SEM
				H2B-RFP + V5-Smurf1	0.392116	0.438911	0.043583	1	0.0992981					H2B-RFP + V5-Smurf1	1	0.0992981
					0.525996									CKIP-1-FLAG + V5-Smurf1	3.75142	0.441006
					0.398621									CKIP-1-FLAG ΔLZ + V5-Smurf1	1.29346	0.376116
				CKIP-1-FLAG + V5-Smurf1	1.26201	1.64654	0.193562	3.75142	0.441006	0.00368371	0.9964
					1.87754
					1.80007
				CKIP-1-FLAG ΔLZ + V5-Smurf1	0.439102	0.567713	0.165081	1.29346	0.376116	0.492596	0.9011
					0.368675
					0.895363
				V5	Replicates								V5	To Graph:	Relative to Cntl	SEM
					pSmad/RFP	Avg	SEM	Relative to Cntl	Adj SEM	ttest	power			H2B-RFP + V5-Smurf1	1	0.106577
				H2B-RFP + V5-Smurf1	1.35922	1.24004	0.132159	1	0.106577					CKIP-1-FLAG + V5-Smurf1	0.329705	0.0213762
					1.38476									CKIP-1-FLAG ΔLZ + V5-Smurf1	0.852475	0.183649
					0.976129
				CKIP-1-FLAG + V5-Smurf1	0.457321	0.408846	0.0265072	0.329705	0.0213762	0.00351114	0.9972
					0.403199
					0.366019
				CKIP-1-FLAG ΔLZ + V5-Smurf1	0.993483	1.0571	0.227731	0.852475	0.183649	0.525439	0.9836
					0.698332
					1.47948

## Sheet: Fig7
	Pax7 Cell Counts for Epistasis Experiment													CKIP-1 and Smurf1 "Rescue" - pSmad1/5/8 Staining
	CKIP-1 MO vs Control MO	Pax7 Cells		ROI Area		Pax7 Cells/Area								CKIP-1 OE + Smurf1 OE ("Rescue")
	Embryo	Control	Experimental	Control	Experimental	Control	Experimental	Exp/Cntl						pSmad1/5/8	pSmad1/5/8
	1	70	42	69266.5	78473.5	0.00101059	0.000535212	0.529604		Avg Cntl	0.00123176			Embryo	Control	Rescue	Rescue/Control
	2	69	23	47554.1	56169.7	0.00145098	0.000409473	0.282205		Avg Expt	0.000885601			1	4.53493e+06	2.85611e+06	0.629802
	3	44	23	35411.1	33222.8	0.00124255	0.000692296	0.557158		SEM Cntl	0.000159597			2	3.92374e+06	3.0294e+06	0.772069
	4	57	21	50298.9	40866	0.00113323	0.000513875	0.453462		SEM Expt	0.000171252			3	1.29802e+06	1.64667e+06	1.2686
	5	68	36	95701.9	100448	0.00071054	0.000358395	0.504398		correl	0.897509			4	3.39928e+06	2.32249e+06	0.68323
	6	33	21	74704.1	76188.7	0.000441743	0.000275631	0.623963		ttest	0.000437044			5	6.70674e+06	5.07281e+06	0.756376
	7	86	25	134800	91495.1	0.000637982	0.000273239	0.428286		power	1			6	1.79164e+06	1.69591e+06	0.946569
	8	97	78	88807.8	89249.5	0.00109225	0.000873955	0.800144						7	7.51621e+06	7.94949e+06	1.05765
	9	260	158	111192	88294.5	0.0023383	0.00178947	0.765284						8	5.08515e+06	4.34452e+06	0.854354
	10	277	187	141826	112653	0.0019531	0.00165997	0.849913						9	7.68575e+06	9.66269e+06	1.25722
	11	175	158	75174.4	71575.8	0.00232792	0.00220745	0.94825						10	1.2437e+06	2.18273e+06	1.75503
	12	145	128	101025	98153.9	0.00143528	0.00130407	0.908585
	13	141	69	148710	132400	0.000948151	0.000521149	0.549648						Average	4.31852e+06	4.07628e+06
	14	23	16	75427.7	87611	0.000304928	0.000182625	0.598914						SEM	773631	869802
	15	172	199	118720	117947	0.00144879	0.0016872	1.16456						ttest		0.532228
														power		0.9999
														n		10
														correl		0.903525
	Smurf1 OE vs H2B-RFP	Pax7 Cells		ROI Area		Pax7 Cells/Area
	Embryo	Control	Experimental	Control	Experimental	Control	Experimental	Exp/Cntl
	1	99	38	74421.9	76698.6	0.00133025	0.000495445	0.372444		Avg Cntl	0.00140219
	2	102	110	57935.9	67859.4	0.00176057	0.001621	0.920726		Avg Expt	0.00116131
	3	51	36	54945	59564.8	0.000928202	0.000604383	0.651134		SEM Cntl	0.000233293
	4	38	17	72329.4	68517.9	0.000525374	0.00024811	0.472255		SEM Expt	0.000277801
	5	91	66	77354.9	72859.7	0.0011764	0.00090585	0.770022		correl	0.929812
	6	76	55	67230.9	66560.8	0.00113043	0.000826312	0.73097		ttest	0.0478894
	7	29	10	98277.8	73710.6	0.000295082	0.000135666	0.459756		power	0.9999
	8	179	180	83103.1	80707.2	0.00215395	0.00223028	1.03544
	9	279	308	123080	115695	0.00226682	0.00266217	1.1744
	10	249	161	101434	85462.7	0.00245479	0.00188386	0.767422
	CKIP-1 MO + Smurf1 OE vs Control MO + H2B-RFP	Pax7 Cells		ROI Area		Pax7 Cells/Area
	Embryo	Control	Experimental	Control	Experimental	Control	Experimental	Exp/Cntl
	1	114	34	81766.4	63201.3	0.00139422	0.000537963	0.385854		Avg Cntl	0.0013791
	2	38	2	97059.2	86909.4	0.000391514	2.30125e-05	0.0587782		Avg Expt	0.000580536
	3	113	16	104665	92774.9	0.00107964	0.00017246	0.159739		SEM Cntl	0.000264204
	4	251	81	106851	73670	0.00234908	0.0010995	0.468056		SEM Expt	0.000167371
	5	39	14	93926.2	79068.6	0.000415219	0.000177062	0.426429		correl	0.76233
	6	128	101	101476	102592	0.00126138	0.000984484	0.78048		ttest	0.00254265
	7	221	31	108705	79083.8	0.00203303	0.000391989	0.19281		power	0.9999
	8	279	146	132306	116074	0.00210874	0.00125782	0.59648
	CKIP-1 OE + Smurf1 OE vs H2B-RFP	Pax7 Cells		ROI Area		Pax7 Cells/Area
	Embryo	Control	Experimental	Control	Experimental	Control	Experimental	Exp/Cntl
	1	309	267	123872	104471	0.00249452	0.00255575	1.02454		Avg Cntl	0.00229549
	2	282	307	139719	150388	0.00201833	0.00204138	1.01142		Avg Expt	0.00235879
	3	202	193	102749	83962	0.00196595	0.00229866	1.16924		SEM Cntl	8.91496e-05
	4	355	371	168418	151654	0.00210785	0.00244636	1.16059		SEM Expt	7.87338e-05
	5	346	320	138535	144441	0.00249757	0.00221544	0.887039		correl	0.649606
	6	262	235	117898	104515	0.00222226	0.00224848	1.0118		ttest	0.395209
	7	236	265	121254	118083	0.00194633	0.00224419	1.15304		power	0.9722
	8	412	370	149721	126168	0.00275178	0.00293261	1.06571
	9	428	391	167226	161856	0.00255941	0.00241573	0.943862
	10	187	168	78214.8	76737.2	0.00239085	0.00218929	0.915695
	Smurf1 MO vs Control MO	Pax7 Cells		ROI Area		Pax7 Cells/Area
	Embryo	Control	Experimental	Control	Experimental	Control	Experimental	Exp/Cntl
	1	65	68	83670.7	91917	0.000776855	0.000739798	0.952299		Avg Cntl	0.00101885
	2	108	120	82872.6	90212	0.0013032	0.0013302	1.02071		Avg Expt	0.00110831
	3	67	71	104895	95274.2	0.000638735	0.000745217	1.16671		SEM Cntl	0.000110924
	4	79	83	123102	129507	0.000641742	0.000640893	0.998676		SEM Expt	0.000128054
	5	115	141	102113	99533.4	0.0011262	0.00141661	1.25787		correl	0.956454
	6	75	81	125050	129364	0.000599761	0.000626139	1.04398		ttest	0.0371499
	7	83	82	108110	114756	0.000767734	0.000714558	0.930736		power	1
	8	77	75	89633.3	88487.2	0.000859056	0.00084758	0.986641
	9	96	107	129449	122970	0.000741604	0.000870134	1.17331
	10	145	151	83906.5	93645.9	0.00172811	0.00161246	0.933073
	11	74	68	132685	119945	0.000557711	0.000566924	1.01652
	12	163	205	98717.2	94450.6	0.00165118	0.00217045	1.31448
	13	129	146	91804.9	94412.7	0.00140515	0.0015464	1.10052
	14	90	93	126070	120882	0.000713891	0.000769345	1.07768
	15	175	183	91548.5	91115.6	0.00191156	0.00200844	1.05068
	16	87	121	98972.8	107280	0.00087903	0.00112789	1.28311
	Smurf1 C700A vs H2B-RFP	Pax7 Cells		ROI Area		Pax7 Cells/Area
	Embryo	Control	Experimental	Control	Experimental	Control	Experimental	Exp/Cntl
	1	197	233	71085.1	84385.5	0.00277133	0.00276114	0.996323		Avg Cntl	0.00210375
	2	180	165	78731.2	69447.9	0.00228626	0.00237588	1.0392		Avg Expt	0.0019972
	3	200	146	92114.3	67855.7	0.00217122	0.00215163	0.990977		SEM Cntl	9.76846e-05
	4	104	120	80143.1	79297.2	0.00129768	0.0015133	1.16615		SEM Expt	0.00010721
	5	170	152	86945.3	92128.9	0.00195525	0.00164986	0.84381		correl	0.853542
	6	128	134	53080.2	53496.4	0.00241144	0.00250484	1.03873		ttest	0.0773902
	7	150	141	66367.7	62687.9	0.00226014	0.00224924	0.995178		power	1
	8	137	130	75480.9	79743	0.00181503	0.00163024	0.898188
	9	207	217	78766.6	94958.3	0.00262802	0.00228521	0.869558
	10	209	195	85366.9	85498.8	0.00244826	0.00228073	0.931575
	11	214	232	98458.3	102086	0.00217351	0.0022726	1.04559
	12	132	123	88269.6	96594.8	0.00149542	0.00127336	0.851507
	13	164	116	72598.2	68082.2	0.00225901	0.00170382	0.754235
	14	150	158	81599.3	79857	0.00183825	0.00197854	1.07631
	15	196	150	104580	106073	0.00187417	0.00141412	0.754531
	16	140	143	70883.3	74843	0.00197508	0.00191067	0.967388
	CKIP-1 OE vs H2B-RFP	Pax7 Cells		ROI Area		Pax7 Cells/Area
	Embryo	Control	Experimental	Control	Experimental	Control	Experimental	Exp/Cntl
	1	114	100	94983.2	106120	0.00120021	0.000942325	0.785132		Avg Cntl	0.00121104
	2	215	169	134800	91495.1	0.00159495	0.00184709	1.15809		Avg Expt	0.000977218
	3	51	10	86756.7	85180.1	0.000587851	0.000117398	0.199708		SEM Cntl	0.000178753
	4	114	75	108928	97558.4	0.00104656	0.00076877	0.734569		SEM Expt	0.000221303
	5	26	10	74383.6	79817.2	0.00034954	0.000125286	0.358432		correl	0.951252
	6	100	57	86642.9	88830.6	0.00115416	0.000641671	0.555962		ttest	0.014534
	7	170	96	121119	90691	0.00140358	0.00105854	0.754171		power	0.9999
	8	117	97	84125.6	74729.8	0.00139078	0.00129801	0.933298
	9	300	195	138140	97701.9	0.0021717	0.00199587	0.919033
	CKIP-1 MO + Smurf1 MO vs Control MO	Pax7 Cells		ROI Area		Pax7 Cells/Area
	Embryo	Control	Experimental	Control	Experimental	Control	Experimental	Exp/Cntl
	1	256	176	95826.4	70097.2	0.0026715	0.0025108	0.939848		Avg Cntl	0.00257767
	2	225	182	93082	79915.3	0.00241722	0.00227741	0.94216		Avg Expt	0.0022817
	3	245	158	99201	82804.6	0.00246973	0.00190811	0.772596		SEM Cntl	9.48293e-05
	4	227	179	94184.9	82332.6	0.00241015	0.00217411	0.902062		SEM Expt	0.000103151
	5	202	164	71816.6	59828.1	0.00281272	0.00274119	0.974568		correl	0.759123
	6	161	114	73298.6	56695.3	0.0021965	0.00201075	0.915435		ttest	0.00365455
	7	153	99	50067.4	38897.8	0.00305588	0.00254513	0.832864		power	0.9999
	8	228	145	88109.6	69507.3	0.00258768	0.00208611	0.80617

## Sheet: FigS1
Norm. to Max Line Trace Values
Position	pSmad1/5/8	Pax7	BRE::GFP
0	0.178902	0.171164	0.044436
1.816	0.175516	0.17251	0.044555
3.632	0.173306	0.169448	0.04386
5.448	0.171054	0.167789	0.043375
7.264	0.175628	0.16611	0.04336
9.08	0.178681	0.169408	0.04333
10.896	0.178516	0.170931	0.043168
12.712	0.177604	0.171204	0.042741
14.528	0.17806	0.172258	0.042696
16.344	0.181044	0.173799	0.042224
18.16	0.178169	0.175303	0.042533
19.976	0.17723	0.173077	0.042652
21.792	0.179317	0.173429	0.043388
23.608	0.182496	0.173624	0.043064
25.424	0.184609	0.176005	0.042637
27.24	0.185743	0.172707	0.042505
29.056	0.185425	0.171281	0.042209
30.872	0.184664	0.173077	0.042741
32.688	0.183711	0.174911	0.042475
34.504	0.188271	0.178697	0.042518
36.32	0.189956	0.17536	0.043213
38.136	0.187995	0.175243	0.043139
39.952	0.185824	0.172355	0.043183
41.768	0.182011	0.170871	0.043271
43.584	0.180547	0.170032	0.043743
45.4	0.183518	0.170092	0.043964
47.216	0.185964	0.170774	0.04535
49.032	0.186861	0.173077	0.045748
50.848	0.187222	0.173994	0.044672
52.664	0.190593	0.177294	0.044259
54.48	0.195692	0.180746	0.044865
56.296	0.195705	0.180531	0.045144
58.112	0.193715	0.180259	0.04485
59.928	0.189901	0.177156	0.044672
61.744	0.190386	0.177234	0.044923
63.56	0.194007	0.175615	0.045276
65.376	0.195402	0.176844	0.04451
67.192	0.198345	0.176669	0.044378
69.008	0.198497	0.179577	0.042224
70.824	0.19724	0.177741	0.041944
72.64	0.198469	0.17583	0.042046
74.456	0.202558	0.177623	0.042018
76.272	0.204037	0.180746	0.041871
78.088	0.202489	0.18184	0.041988
79.904	0.201398	0.177821	0.042195
81.72	0.20343	0.175692	0.042858
83.536	0.206083	0.177214	0.044008
85.352	0.207037	0.178872	0.045646
87.168	0.206621	0.179712	0.045573
88.984	0.206221	0.178543	0.045218
90.8	0.210933	0.181528	0.044568
92.616	0.21559	0.181333	0.044362
94.432	0.215424	0.182562	0.04485
96.248	0.217925	0.184338	0.044791
98.064	0.220329	0.186016	0.044908
99.88	0.220965	0.182542	0.044804
101.696	0.219582	0.18104	0.045027
103.512	0.220992	0.179244	0.045438
105.328	0.222154	0.181957	0.045174
107.144	0.218657	0.181625	0.044967
108.96	0.218326	0.17897	0.044332
110.776	0.220937	0.18139	0.04367
112.592	0.225608	0.182192	0.043256
114.408	0.226547	0.182834	0.042932
116.224	0.224517	0.181682	0.042799
118.04	0.22471	0.180336	0.043064
119.856	0.229241	0.181118	0.043035
121.672	0.233304	0.183341	0.042135
123.488	0.235626	0.181118	0.042239
125.304	0.235363	0.181078	0.042754
127.12	0.237671	0.17899	0.043624
128.936	0.242673	0.182991	0.043477
130.752	0.245754	0.188007	0.043758
132.568	0.251614	0.191577	0.043611
134.384	0.255108	0.196183	0.044362
136.2	0.256587	0.197354	0.045586
138.016	0.254114	0.196905	0.047623
139.832	0.25124	0.195773	0.048993
141.648	0.250853	0.200047	0.049539
143.464	0.253534	0.209337	0.050099
145.28	0.253478	0.209706	0.051472
147.096	0.251875	0.204438	0.054037
148.912	0.252593	0.195109	0.058536
150.728	0.260415	0.194172	0.061294
152.544	0.265169	0.191754	0.059731
154.36	0.267615	0.190522	0.055113
156.176	0.271236	0.196028	0.052637
157.992	0.279014	0.204828	0.051957
159.808	0.283215	0.20516	0.051855
161.624	0.281943	0.209649	0.052134
163.44	0.279511	0.213141	0.05218
165.256	0.286753	0.222411	0.051898
167.072	0.292915	0.233067	0.052401
168.888	0.29818	0.231486	0.05355
170.704	0.304038	0.232949	0.054628
172.52	0.308488	0.236619	0.054877
174.336	0.319792	0.240286	0.055763
176.152	0.324863	0.243408	0.059229
177.968	0.32724	0.247859	0.062989
179.784	0.325914	0.260446	0.065394
181.6	0.331619	0.270593	0.066706
183.416	0.344443	0.285053	0.069007
185.232	0.352775	0.301662	0.072045
187.048	0.36441	0.311106	0.073681
188.864	0.363014	0.311476	0.074922
190.68	0.363195	0.31218	0.075171
192.496	0.367574	0.31532	0.078269
194.312	0.370697	0.32143	0.077266
196.128	0.375811	0.333333	0.072207
197.944	0.381752	0.344261	0.070202
199.76	0.379498	0.354332	0.073445
201.576	0.38609	0.373379	0.073948
203.392	0.385192	0.384989	0.06852
205.208	0.385967	0.390512	0.062827
207.024	0.387155	0.398278	0.061426
208.84	0.400723	0.414067	0.063446
210.656	0.411792	0.434148	0.070334
212.472	0.415067	0.442793	0.078284
214.288	0.426743	0.423609	0.087928
216.104	0.441156	0.414709	0.097131
217.92	0.456052	0.41352	0.113149
219.736	0.4711	0.434128	0.121908
221.552	0.477621	0.472181	0.116039
223.368	0.489173	0.519056	0.109254
225.184	0.507399	0.551217	0.110066
227	0.508118	0.570693	0.113532
228.816	0.500379	0.596979	0.111348
230.632	0.503047	0.656089	0.111584
232.448	0.523622	0.709364	0.110906
234.264	0.535768	0.722323	0.114093
236.08	0.524644	0.696095	0.113324
237.896	0.513852	0.659993	0.111084
239.712	0.519367	0.649807	0.106055
241.528	0.542234	0.671781	0.108016
243.344	0.550621	0.701716	0.108252
245.16	0.557061	0.741525	0.112129
246.976	0.576448	0.781356	0.115433
248.792	0.58058	0.780302	0.113974
250.608	0.571045	0.760241	0.119563
252.424	0.563708	0.760494	0.127232
254.24	0.568765	0.802626	0.123471
256.056	0.563708	0.847568	0.127822
257.872	0.564716	0.891086	0.138781
259.688	0.569456	0.936868	0.154827
261.504	0.569456	0.966141	0.159605
263.32	0.558084	0.974551	0.155152
265.136	0.535975	0.987198	0.142069
266.952	0.526247	0.996371	0.127749
268.768	0.520346	1	0.131789
270.584	0.524383	0.971704	0.13378
272.4	0.523857	0.924321	0.122837
274.216	0.510687	0.871788	0.112543
276.032	0.493057	0.812073	0.118251
277.848	0.499897	0.770153	0.123235
279.664	0.505769	0.765647	0.147614
281.48	0.500726	0.763324	0.191786
283.296	0.499702	0.779618	0.225027
285.112	0.501375	0.78596	0.244539
286.928	0.48869	0.760241	0.273284
288.744	0.453565	0.704291	0.305125
290.56	0.441403	0.644516	0.348115
292.376	0.431207	0.590559	0.400472
294.192	0.434979	0.562985	0.396623
296.008	0.43871	0.555841	0.335964
297.824	0.431456	0.582051	0.265865
299.64	0.421051	0.569424	0.203673
301.456	0.409055	0.52327	0.152127
303.272	0.388744	0.452607	0.121215
305.088	0.374691	0.395468	0.12067
306.904	0.366276	0.354038	0.134252
308.72	0.359063	0.327363	0.190458
310.536	0.349984	0.316062	0.250469
312.352	0.336388	0.305543	0.265556
314.168	0.330307	0.286772	0.228922
315.984	0.32391	0.274729	0.195871
317.8	0.324863	0.269404	0.182951
319.616	0.332159	0.273812	0.193334
321.432	0.34454	0.266027	0.197449
323.248	0.349045	0.254531	0.195944
325.064	0.35015	0.247547	0.214365
326.88	0.346142	0.239214	0.204513
328.696	0.34237	0.2261	0.175032
330.512	0.340727	0.217277	0.15027
332.328	0.341996	0.216948	0.143102
334.144	0.344996	0.218704	0.146847
335.96	0.34914	0.218059	0.164545
337.776	0.354544	0.204905	0.194661
339.592	0.355014	0.21113	0.230203
341.408	0.356396	0.217512	0.246295
343.224	0.373543	0.218254	0.249259
345.04	0.38073	0.208927	0.233936
346.856	0.370379	0.200651	0.229939
348.672	0.351933	0.194739	0.269537
350.488	0.360002	0.195403	0.343588
352.304	0.380466	0.194057	0.413258
354.12	0.395583	0.19632	0.440778
355.936	0.399037	0.186856	0.422654
357.752	0.399922	0.183928	0.350815
359.568	0.403238	0.182307	0.286202
361.384	0.395749	0.183089	0.261986
363.2	0.38978	0.188669	0.294978
365.016	0.400074	0.189841	0.331391
366.832	0.420235	0.183049	0.327203
368.648	0.426661	0.178248	0.308208
370.464	0.402853	0.176552	0.295318
372.28	0.38862	0.179732	0.280628
374.096	0.381393	0.177371	0.269611
375.912	0.402327	0.176062	0.290465
377.728	0.421493	0.179107	0.34471
379.544	0.427669	0.179322	0.388525
381.36	0.421672	0.178328	0.4105
383.176	0.409319	0.177643	0.375341
384.992	0.407356	0.17255	0.367967
386.808	0.421493	0.171946	0.357229
388.624	0.434979	0.175615	0.369456
390.44	0.436706	0.178835	0.391785
392.256	0.432077	0.180826	0.404129
394.072	0.434578	0.179791	0.399321
395.888	0.43947	0.175243	0.36155
397.704	0.440312	0.173467	0.30514
399.52	0.437424	0.174249	0.28197
401.336	0.439373	0.176649	0.235455
403.152	0.44863	0.173214	0.194734
404.968	0.460348	0.168686	0.204099
406.784	0.453178	0.165056	0.223951
408.6	0.451464	0.165818	0.258418
410.416	0.453689	0.165818	0.276425
412.232	0.471196	0.165251	0.265157
414.048	0.489974	0.163495	0.231134
415.864	0.506917	0.165096	0.215205
417.68	0.526565	0.165056	0.239776
419.496	0.547899	0.16693	0.278194
421.312	0.552542	0.166053	0.292352
423.128	0.553289	0.168491	0.279331
424.944	0.586673	0.173467	0.258979
426.76	0.616672	0.175185	0.243758
428.576	0.607125	0.173272	0.22864
430.392	0.571239	0.169018	0.215398
432.208	0.555873	0.169175	0.207329
434.024	0.568461	0.169038	0.196696
435.84	0.562824	0.170092	0.183276
437.656	0.563294	0.167457	0.198525
439.472	0.568531	0.166423	0.251575
441.288	0.577166	0.169662	0.284596
443.104	0.568586	0.16972	0.272399
444.92	0.572649	0.167769	0.257769
446.736	0.605853	0.167047	0.298444
448.552	0.644363	0.170247	0.363306
450.368	0.650182	0.171086	0.444318
452.184	0.634055	0.173272	0.49955
454	0.624189	0.175712	0.505287
455.816	0.621453	0.175323	0.47234
457.632	0.623291	0.176219	0.442724
459.448	0.62897	0.174658	0.439362
461.264	0.635686	0.175028	0.49244
463.08	0.661803	0.178385	0.56723
464.896	0.67095	0.17899	0.627476
466.712	0.662645	0.177721	0.628552
468.528	0.647114	0.174598	0.568659
470.344	0.643272	0.171438	0.430159
472.16	0.650195	0.171653	0.353986
473.976	0.654631	0.170482	0.301659
475.792	0.660559	0.172063	0.295007
477.608	0.670715	0.169213	0.283135
479.424	0.678399	0.167125	0.258063
481.24	0.663198	0.165973	0.239703
483.056	0.636737	0.168024	0.239437
484.872	0.613052	0.165681	0.271661
486.688	0.609861	0.164472	0.302662
488.504	0.605245	0.165036	0.332924
490.32	0.60747	0.166423	0.355577
492.136	0.620859	0.16697	0.349384
493.952	0.624023	0.165701	0.322247
495.768	0.626248	0.164294	0.275334
497.584	0.637455	0.162733	0.215175
499.4	0.650665	0.161252	0.174235
501.216	0.677445	0.160003	0.16745
503.032	0.672995	0.161212	0.182583
504.848	0.665561	0.165056	0.213759
506.664	0.692672	0.165583	0.259169
508.48	0.737208	0.166755	0.334769
510.296	0.759179	0.167007	0.416458
512.112	0.772071	0.168901	0.478224
513.928	0.76624	0.167944	0.484787
515.744	0.782448	0.168823	0.456101
517.56	0.810845	0.167125	0.411416
519.376	0.821788	0.167944	0.371019
521.192	0.808342	0.165973	0.366536
523.008	0.778455	0.164647	0.351375
524.824	0.766751	0.16086	0.304519
526.64	0.768422	0.160413	0.272325
528.456	0.78372	0.161934	0.279183
530.272	0.82708	0.162169	0.285185
532.088	0.855933	0.164627	0.310154
533.904	0.868949	0.169155	0.359295
535.72	0.875858	0.174678	0.456529
537.536	0.8742	0.176414	0.534458
539.352	0.893532	0.172825	0.501481
541.168	0.898603	0.172805	0.47116
542.984	0.893808	0.174501	0.461381
544.8	0.892841	0.174561	0.46846
546.616	0.891141	0.173839	0.458387
548.432	0.880279	0.172473	0.420956
550.248	0.905705	0.170327	0.358247
552.064	0.917422	0.169565	0.272399
553.88	0.932043	0.165174	0.237003
555.696	0.931572	0.167594	0.223243
557.512	0.918211	0.168199	0.227092
559.328	0.930785	0.167262	0.236546
561.144	0.936588	0.166443	0.263358
562.96	0.930219	0.16693	0.321524
564.776	0.92038	0.172707	0.371684
566.592	0.890076	0.173155	0.400221
568.408	0.849438	0.169525	0.441458
570.224	0.829914	0.166053	0.475849
572.04	0.843483	0.169682	0.533809
573.856	0.868604	0.171906	0.619423
575.672	0.883058	0.173449	0.709195
577.488	0.863947	0.174423	0.75574
579.304	0.834625	0.177546	0.85296
581.12	0.861625	0.183029	1
582.936	0.892924	0.180493	0.996623
584.752	0.921803	0.17819	0.966579
586.568	0.930675	0.176999	0.89191
588.384	0.908179	0.174501	0.791887
590.2	0.902555	0.169175	0.667855
592.016	0.945529	0.167399	0.548926
593.832	1	0.168803	0.48632
595.648	0.993988	0.170717	0.438124
597.464	0.959099	0.169115	0.42022

## Sheet: FigS3
CKIP-1 MO Efficiency by WB Analysis																					CKIP-1 MO Specificity by Rescue
CKIP-1
								CKIP-1																							CKIP-1 CRISPR at HH10
																					Fig 3 - CKIP-1 Rescue Experiment
S6			CKIP-1					Treatment	Replicates																							Pax7 Count		Sox9 Count			Pax7	Sox9
	%			%	CKIP-1/S6	Scaled Reps			CKIP-1/S6	Average Normalized Percentage	Std. Error	Relative to Control	Adj. Std. Error			CKIP-1/S6					CKIP-1 MO Embryo	Pax7 reduction									Embryo	Control gRNA	CKIP-1 gRNA	Control gRNA	CKIP-1 gRNA		Expt/Cntl	Expt/Cntl
Control MO	17.492		Control MO	15.654	0.894923	1.07391		Control MO	1.07391	1.10902	0.0231226	1	0.0208496	t-test		To Graph:	Relative to Cntl	SEM			1	mild									1	381	307	365	277		0.805774	0.758904
CKIP-1 MO	18.955		CKIP-1 MO	7.261	0.383065	0.459678			1.10052					0.000873095		Control MO	1	0.0208496			2	severe									2	220	160	174	94		0.727273	0.54023
Control MO	11.813		Control MO	32.501	2.75129	1.10052			1.15264					power		CKIP-1 MO	0.284471	0.0774547			3	mild									3	367	253	284	219		0.689373	0.771127
CKIP-1 MO	16.818		CKIP-1 MO	13.634	0.810679	0.324272								0.9792							4	none									4	193	160	167	142		0.829016	0.850299
Control MO	19.274		Control MO	27.77	1.4408	1.15264															5	mild									5	295	239	191	174		0.810169	0.910995
CKIP-1 MO	15.65		CKIP-1 MO	3.179	0.203131	0.162505		CKIP-1 MO	0.459678	0.315485	0.085899	0.284471	0.0774547								6	mild									6	251	245	236	213		0.976096	0.902542
									0.324272												7	mild									7	278	166	165	138		0.597122	0.836364
									0.162505												CKIP-1 FLAG Embryo
																					1	none									Avg	283.571	218.571	226	179.571
																					2	mild									SEM	26.6903	21.6826	28.417	23.2265
																					3	mild									correl		0.830315		0.922078
																					4	mild									ttest		0.00473097		0.00653775
																					5	mild									power		0.9999		0.9999
																					6	mild
																					7	none
																					8	mild
																					9	none
																					Rescue (1 µg/µl CKIP-1 FLAG) Embryo
																					1	none
																					2	mild
																					3	none
																					4	mild
																					5	mild
																					6	none
																					7	mild
																					8	none
																					Rescue (1.5 µg/µl CKIP-1 FLAG) Embryo
																					1	none
																					2	mild
																					3	none
																					4	none
																					5	mild
																					6	mild
																					7	none
																					8	mild
																					9	none
																					10	none
																					11	mild
																					12	none
																					Rescue (2 µg/µl CKIP-1 FLAG) Embryo
																					1	mild
																					2	none
																					3	severe
																					4	mild
																					5	none
																					6	mild
																					7	none
																					8	severe
																					9	mild
																					10	mild
																							CKIP-1 MO (0.7mM) n=7	CKIP-1 MO (0.7mM) CKIP-1 FLAG (1µg/µl) n=8	CKIP-1 MO (0.7mM) CKIP-1 FLAG (1.5µg/µl) n=12	CKIP-1 MO (0.7mM) CKIP-1 FLAG (2µg/µl) n=10	CKIP-1 FLAG (2µg/µl) n=9
																						Pax7 Reduction
																						Severe	1			2	0
																						Mild	5	4	5	5	6
																						None	1	4	7	3	3
																						n	7	8	12	10	9

## Sheet: FigS4
CKIP-1 MO PH3 counts at HH7											CKIP-1 MO Casp3 staining at HH7
	Control MO			CKIP-1 MO				CKIP-1 MO/Control MO				Control MO			CKIP-1 MO				CKIP-1 MO/Control MO
Embryo	Area	PH3+	PH3/Area	Area	PH3+	PH3/Area		PH3/Area			Embryo	Area	IntDen	RawIntDen	Area	IntDen	RawIntDen		IntDen
1	132730	86	0.000647934	132919	63	0.000473973		0.731515			1	24074.3	1.86401e+06	9043479	23029.3	1.89067e+06	9172841		1.0143
2	76956.5	37	0.000480791	103087	53	0.000514129		1.06934			2	31797.5	1.99427e+06	9675481	32516.7	1.90167e+06	9226201		0.953565
3	33759.3	25	0.000740536	29531.7	32	0.00108358		1.46324			3	26228.9	2.02969e+06	9847332	30478.8	2.42956e+06	11787366		1.19701
4	62384.9	38	0.000609122	49358.4	23	0.00046598		0.765003			4	26945.8	2.63408e+06	12779597	29737.2	3.31064e+06	16062001		1.25685
											5	108035	6.86992e+06	33330349	82847.9	5.51468e+06	26755210		0.802728
		Avg	0.000619596			0.000634416		0.908424	ttest		6	61258.3	4.90752e+06	23809502	55941.1	4.44771e+06	21578692		0.906306
		SEM	5.38563e-05			0.000150092		0.91122	power		7	79646.5	4.73332e+06	22964336	71515.4	4.9082e+06	23812806		1.03695
		correl				0.703461
											Mean		3.57611e+06			3.48616e+06			0.73247	ttest
											SEM		734738			561992			0.825516	power
											correl					0.959763

[truncated: 1 more sheets: FigS5]
