# Supplementary material for: Intracellular attenuation of BMP signaling via CKIP-1/Smurf1 is essential during neural crest induction
Source: PLoS Biol. 2018 Jun 27;16(6):e2004425. doi: 10.1371/journal.pbio.2004425 (PMC6039030; doi:10.1371/journal.pbio.2004425)
Supplement: S1 Table — (XLSX) [file pbio.2004425.s007.xlsx]

## Sheet: Sheet1
	Table S1. Primer sequences used in this study
	Primer Name	Sequence (5' --> 3')	Use
	CKIP-1 forward	CCTTCTCCCTCCAGCTCAG	Cloning and ISH probe
	CKIP-1 reverse	TGTGCGATACAGCATTGCAGG	Cloning
	CKIP-1 reverse probe	ACACGGTCCCTTTGTCCAAGG	ISH probe
	CKIP-1 forward Kozak ATG 5mm XhoI	atatctcgaggccaccATGAAgAAGAAcAATTCtGCgAAgC1	Cloning
	CKIP-1 reverse Stop FLAG1	catcgtctttgtagtctcctcctccCATCATGCTCTTCCTGTACTG1	Cloning
	CKIP-1 reverse Stop FLAG2 ClaI	ctctatcgattcacttgtcgtcatcgtctttgtagtctcctcc1	Cloning
	CKIP-1 forward Kozak ΔPH ATG XhoI	agagctcgaggccaccATGCGCATCTTAGATGAGGTCACTGTCG1	Cloning
	CKIP-1 reverse ΔLZ Stop FLAG1	catcgtctttgtagtctcctcctccTTCCCCATAGCCCTTCACCTCC1	Cloning
	CKIP-1 Exon2 gRNA	GCTATTTCTAGCTCTAAAACTCTCGGGCTGCGCAGATTCCTATAGTGAGTCGTATTACGC	CRISPR knockout
	Smurf1 forward	TTGAGCAGGCCCGCATGGGGTTGC	Cloning and ISH probe
	Smurf1 reverse	CCATCTCCAAGTTGTCTAGAGTTCC	Cloning
	Smurf1 reverse probe	GCTGCAAATCAATCCAGACTCC	ISH probe
	Smurf1 forward ATG Kozak XhoI	atatctcgaggccaccATGTCGAACCCCGGGACGCGTCG1	Cloning
	Smurf1 reverse Stop ClaI	acacatcgatTTCACTCCACAGCAAACCCACATG1	Cloning
	Smurf1 forward V5 1	cctctcctcggtctcgattctacgggtggtagtggcgggATGTCGAACCCCGGGACG1	Cloning
	Smurf1 forward V5 2 XhoI	attgctcgaggccaccatgggtaagcctatccctaaccctctcctcggtctcgat1	Cloning
	Smurf1 forward C700A mutation	AAGCCCACACTGCCTTTAACCGGAT	Cloning
	Smurf1 reverse C700A mutation	ATCCGGTTAAAGGCAGTGTGGGCTT	Cloning
	1Upper case indicates gene-specific sequence, while lower case indicates introduced mutations, tags, or restriction enzyme sequences
